# Supplementary material for: Extracellular Vesicles Derived from Neural Progenitor Cells––a Preclinical Evaluation for Stroke Treatment in Mice
Source: Transl Stroke Res. 2020 May 2;12(1):185–203. doi: 10.1007/s12975-020-00814-z (PMC7803677; doi:10.1007/s12975-020-00814-z)
Supplement: Supplementary file 1 — (XLSX 369 kb) [file 12975_2020_814_MOESM1_ESM.xlsx]

## Sheet: Mass spectrometric analyses
	Mass spectrometric analyses of Ultracentifugation Only (UC)- and PEG-enriched EVs
	Protein identification results from triplicate analysis at 1% False Discovery Rate (Forward & Reverse Decoy)
	Numerical values represent Spectral Counts, i.e. successful sequencing events attributed to a tryptic peptide from the corresponding protein
#	UniProt Protein Name	UniProt Accession	UniProt ID	MW [kDa]	Taxonomy	UC Rep1	UC Rep2	UC Rep3	Average UC	PEG Rep1	PEG Rep2	PEG Rep3	Average PEG
1	Cluster of Sodium/potassium-transporting ATPase subunit alpha-2 OS=Mus musculus GN=Atp1a2 PE=1 SV=1	Q6PIE5	AT1A2_MOUSE	112 kDa	MOUSE	2564	2486	2786	2612	2456	2574	2664	2564.67
2	Cytoplasmic dynein 1 heavy chain 1 OS=Mus musculus GN=Dync1h1 PE=1 SV=2	Q9JHU4	DYHC1_MOUSE	532 kDa	MOUSE	1567	1667	1767	1667	1772	1672	1772	1738.67
3	Cluster of Actin, cytoplasmic 1 OS=Mus musculus GN=Actb PE=1 SV=1	P60710	ACTB_MOUSE	42 kDa	MOUSE	1870	1670	1890	1810	1568	1468	1568	1534.67
4	Fatty acid synthase OS=Mus musculus GN=Fasn PE=1 SV=2	P19096	FAS_MOUSE	272 kDa	MOUSE	1492	1592	1582	1555.33	1466	1536	1566	1522.67
5	Creatine kinase B-type OS=Mus musculus GN=Ckb PE=1 SV=1	Q04447	KCRB_MOUSE	43 kDa	MOUSE	1494	1594	1594	1560.67	1308	1408	1408	1374.67
6	Cluster of Tubulin beta-5 chain OS=Mus musculus GN=Tubb5 PE=1 SV=1	P99024	TBB5_MOUSE	50 kDa	MOUSE	1384	1484	1384	1417.33	1349	1249	1254	1284
7	Clathrin heavy chain 1 OS=Mus musculus GN=Cltc PE=1 SV=3	Q68FD5	CLH1_MOUSE	192 kDa	MOUSE	1320	1220	1230	1256.67	1355	1215	1245	1271.67
8	Cluster of Keratin, type II cytoskeletal 5 OS=Mus musculus GN=Krt5 PE=1 SV=1	Q922U2	K2C5_MOUSE	62 kDa	MOUSE	895	833	898	875.333	1376	1376	1376	1376
9	Cluster of Myosin-9 OS=Mus musculus GN=Myh9 PE=1 SV=4	Q8VDD5	MYH9_MOUSE	226 kDa	MOUSE	894	808	895	865.667	897	953	953	934.333
10	Cluster of Elongation factor 1-alpha 1 OS=Mus musculus GN=Eef1a1 PE=1 SV=3	P10126	EF1A1_MOUSE	50 kDa	MOUSE	1063	1063	1073	1066.33	899	972	972	947.667
11	Cluster of Tubulin alpha-1A chain OS=Mus musculus GN=Tuba1a PE=1 SV=1	P68369	TBA1A_MOUSE	50 kDa	MOUSE	1016	1016	1036	1022.67	897	916	916	909.667
12	60S ribosomal protein L3 OS=Mus musculus GN=Rpl3 PE=1 SV=3	P27659	RL3_MOUSE	46 kDa	MOUSE	886	764	886	845.333	883	708	884	825
13	Cluster of Ubiquitin-40S ribosomal protein S27a OS=Mus musculus GN=Rps27a PE=1 SV=2	P62983	RS27A_MOUSE	18 kDa	MOUSE	890	778	888	852	890	770	895	851.667
14	Pre-mRNA-processing-splicing factor 8 OS=Mus musculus GN=Prpf8 PE=1 SV=2	Q99PV0	PRP8_MOUSE	274 kDa	MOUSE	872	640	865	792.333	878	675	876	809.667
15	Cluster of Heat shock cognate 71 kDa protein OS=Mus musculus GN=Hspa8 PE=1 SV=1	P63017	HSP7C_MOUSE	71 kDa	MOUSE	696	700	515	637	763	728	736	742.333
16	Cluster of Glyceraldehyde-3-phosphate dehydrogenase OS=Mus musculus GN=Gapdh PE=1 SV=2	P16858	G3P_MOUSE	36 kDa	MOUSE	876	671	868	805	864	576	864	768
17	Cluster of Ras-related protein Rab-10 OS=Mus musculus GN=Rab10 PE=1 SV=1	P61027	RAB10_MOUSE	23 kDa	MOUSE	893	783	890	855.333	845	496	838	726.333
18	Cluster of Filamin-A OS=Mus musculus GN=Flna PE=1 SV=5	Q8BTM8	FLNA_MOUSE	281 kDa	MOUSE	850	549	840	746.333	882	678	882	814
19	Elongation factor 2 OS=Mus musculus GN=Eef2 PE=1 SV=2	P58252	EF2_MOUSE	95 kDa	MOUSE	854	569	844	755.667	875	582	867	774.667
20	Pyruvate kinase PKM OS=Mus musculus GN=Pkm PE=1 SV=4	P52480	KPYM_MOUSE	58 kDa	MOUSE	878	680	869	809	854	542	848	748
21	Heat shock protein HSP 90-beta OS=Mus musculus GN=Hsp90ab1 PE=1 SV=3	P11499	HS90B_MOUSE	83 kDa	MOUSE	1006	1006	1016	1009.33	895	890	897	894
22	Adenosylhomocysteinase OS=Mus musculus GN=Ahcy PE=1 SV=3	P50247	SAHH_MOUSE	48 kDa	MOUSE	856	607	856	773	856	550	850	752
23	60S ribosomal protein L4 OS=Mus musculus GN=Rpl4 PE=1 SV=3	Q9D8E6	RL4_MOUSE	47 kDa	MOUSE	848	547	839	744.667	849	536	843	742.667
24	Cluster of Plasma membrane calcium-transporting ATPase 1 OS=Mus musculus GN=Atp2b1 PE=1 SV=1	G5E829	AT2B1_MOUSE	135 kDa	MOUSE	844	475	815	711.333	833	474	818	708.333
25	Cluster of Excitatory amino acid transporter 1 OS=Mus musculus GN=Slc1a3 PE=1 SV=2	P56564	EAA1_MOUSE	60 kDa	MOUSE	885	712	882	826.333	861	558	858	759
26	Lactadherin OS=Mus musculus GN=Mfge8 PE=1 SV=3	P21956	MFGM_MOUSE	51 kDa	MOUSE	855	602	849	768.667	831	455	802	696
28	60S ribosomal protein L5 OS=Mus musculus GN=Rpl5 PE=1 SV=3	P47962	RL5_MOUSE	34 kDa	MOUSE	825	438	804	689	819	439	798	685.333
29	Prolow-density lipoprotein receptor-related protein 1 OS=Mus musculus GN=Lrp1 PE=1 SV=1	Q91ZX7	LRP1_MOUSE	505 kDa	MOUSE	832	457	812	700.333	846	499	840	728.333
30	40S ribosomal protein S3 OS=Mus musculus GN=Rps3 PE=1 SV=1	P62908	RS3_MOUSE	27 kDa	MOUSE	847	538	823	736	818	432	796	682
31	Cluster of Talin-1 OS=Mus musculus GN=Tln1 PE=1 SV=2	P26039	TLN1_MOUSE	270 kDa	MOUSE	818	401	790	669.667	839	479	828	715.333
32	Cluster of Alpha-enolase OS=Mus musculus GN=Eno1 PE=1 SV=3	P17182	ENOA_MOUSE	47 kDa	MOUSE	478	468	451	465.667	453	477	460	463.333
33	Heterogeneous nuclear ribonucleoprotein U OS=Mus musculus GN=Hnrnpu PE=1 SV=1	Q8VEK3	HNRPU_MOUSE	88 kDa	MOUSE	809	383	778	656.667	735	290	719	581.333
34	Cluster of Mitogen-activated protein kinase kinase kinase kinase 4 OS=Mus musculus GN=Map4k4 PE=1 SV=1	P97820	M4K4_MOUSE	141 kDa	MOUSE	794	371	768	644.333	801	398	783	660.667
35	Electrogenic sodium bicarbonate cotransporter 1 OS=Mus musculus GN=Slc4a4 PE=1 SV=2	O88343	S4A4_MOUSE	121 kDa	MOUSE	765	341	744	616.667	790	371	763	641.333
36	Ubiquitin-like modifier-activating enzyme 1 OS=Mus musculus GN=Uba1 PE=1 SV=1	Q02053	UBA1_MOUSE	118 kDa	MOUSE	846	485	816	715.667	803	410	786	666.333
37	60S ribosomal protein L7 OS=Mus musculus GN=Rpl7 PE=1 SV=2	P14148	RL7_MOUSE	31 kDa	MOUSE	824	427	795	682	815	429	793	679
38	Glutamate dehydrogenase 1, mitochondrial OS=Mus musculus GN=Glud1 PE=1 SV=1	P26443	DHE3_MOUSE	61 kDa	MOUSE	839	471	815	708.333	812	416	789	672.333
39	60S ribosomal protein L6 OS=Mus musculus GN=Rpl6 PE=1 SV=3	P47911	RL6_MOUSE	34 kDa	MOUSE	779	348	748	625	771	334	750	618.333
40	Agrin OS=Mus musculus GN=Agrn PE=1 SV=1	A2ASQ1	AGRIN_MOUSE	208 kDa	MOUSE	802	376	778	652	791	392	780	654.333
41	Moesin OS=Mus musculus GN=Msn PE=1 SV=3	P26041	MOES_MOUSE	68 kDa	MOUSE	858	618	858	778	847	531	843	740.333
42	40S ribosomal protein S2 OS=Mus musculus GN=Rps2 PE=1 SV=3	P25444	RS2_MOUSE	31 kDa	MOUSE	793	365	759	639	787	355	762	634.667
43	40S ribosomal protein S8 OS=Mus musculus GN=Rps8 PE=1 SV=2	P62242	RS8_MOUSE	24 kDa	MOUSE	816	392	788	665.333	782	341	761	628
44	Plexin-B2 OS=Mus musculus GN=Plxnb2 PE=1 SV=1	B2RXS4	PLXB2_MOUSE	206 kDa	MOUSE	785	362	751	632.667	765	333	749	615.667
45	Cluster of Guanine nucleotide-binding protein G (i) subunit alpha-2 OS=Mus musculus GN=Gnai2 PE=1 SV=5	P08752	GNAI2_MOUSE	40 kDa	MOUSE	829	452	806	695.667	845	480	831	718.667
46	Long-chain-fatty-acid--CoA ligase ACSBG1 OS=Mus musculus GN=Acsbg1 PE=1 SV=1	Q99PU5	ACBG1_MOUSE	80 kDa	MOUSE	821	413	792	675.333	791	380	778	649.667
47	Integrin alpha-V OS=Mus musculus GN=Itgav PE=1 SV=2	P43406	ITAV_MOUSE	115 kDa	MOUSE	799	373	773	648.333	762	332	748	614
48	Cluster of Sarcoplasmic/endoplasmic reticulum calcium ATPase 2 OS=Mus musculus GN=Atp2a2 PE=1 SV=2	O55143	AT2A2_MOUSE	115 kDa	MOUSE	762	320	742	608	759	328	743	610
49	Disco-interacting protein 2 homolog B OS=Mus musculus GN=Dip2b PE=1 SV=1	Q3UH60	DIP2B_MOUSE	171 kDa	MOUSE	815	390	784	663	791	379	763	644.333
50	4F2 cell-surface antigen heavy chain OS=Mus musculus GN=Slc3a2 PE=1 SV=1	P10852	4F2_MOUSE	58 kDa	MOUSE	767	342	746	618.333	772	338	750	620
51	40S ribosomal protein S3a OS=Mus musculus GN=Rps3a PE=1 SV=3	P97351	RS3A_MOUSE	30 kDa	MOUSE	726	286	712	574.667	741	293	721	585
52	60S ribosomal protein L7a OS=Mus musculus GN=Rpl7a PE=1 SV=2	P12970	RL7A_MOUSE	30 kDa	MOUSE	779	352	748	626.333	745	305	727	592.333
53	ATP-citrate synthase OS=Mus musculus GN=Acly PE=1 SV=1	Q91V92	ACLY_MOUSE	120 kDa	MOUSE	753	308	735	598.667	742	297	722	587
54	Sodium- and chloride-dependent GABA transporter 3 OS=Mus musculus GN=Slc6a11 PE=1 SV=2	P31650	S6A11_MOUSE	70 kDa	MOUSE	785	362	750	632.333	777	338	754	623
55	Cluster of Phosphoglycerate kinase 1 OS=Mus musculus GN=Pgk1 PE=1 SV=4	P09411	PGK1_MOUSE	45 kDa	MOUSE	751	305	735	597	713	265	692	556.667
56	Cluster of Guanine nucleotide-binding protein G(I)/G	P62880	GBB2_MOUSE	37 kDa	MOUSE	847	490	821	719.333	762	328	747	612.333
57	Cluster of Spectrin alpha chain, non-erythrocytic 1 OS=Mus musculus GN=Sptan1 PE=1 SV=4	P16546	SPTN1_MOUSE	285 kDa	MOUSE	754	310	736	600	746	310	730	595.333
58	Programmed cell death 6-interacting protein OS=Mus musculus GN=Pdcd6ip PE=1 SV=3	Q9WU78	PDC6I_MOUSE	96 kDa	MOUSE	729	295	722	582	737	292	721	583.333
59	Cluster of Spectrin beta chain, non-erythrocytic 1 OS=Mus musculus GN=Sptbn1 PE=1 SV=2	Q62261	SPTB2_MOUSE	274 kDa	MOUSE	663	252	637	517.333	714	266	700	560
60	Cluster of Keratin, type I cytoskeletal 16 OS=Mus musculus GN=Krt16 PE=1 SV=3	Q9Z2K1	K1C16_MOUSE	52 kDa	MOUSE	482	173	444	366.333	832	473	810	705
61	Cluster of Cytosolic 10-formyltetrahydrofolate dehydrogenase OS=Mus musculus GN=Aldh1l1 PE=1 SV=1	Q8R0Y6	AL1L1_MOUSE	99 kDa	MOUSE	734	296	733	587.667	715	267	700	560.667
62	Neural cell adhesion molecule 1 OS=Mus musculus GN=Ncam1 PE=1 SV=3	P13595	NCAM1_MOUSE	119 kDa	MOUSE	713	275	698	562	722	272	707	567
63	Lethal (2) giant larvae protein homolog 1 OS=Mus musculus GN=Llgl1 PE=1 SV=1	Q80Y17	L2GL1_MOUSE	113 kDa	MOUSE	715	283	702	566.667	718	270	704	564
64	Laminin subunit alpha-5 OS=Mus musculus GN=Lama5 PE=1 SV=4	Q61001	LAMA5_MOUSE	404 kDa	MOUSE	680	263	662	535	748	313	733	598
65	U5 small nuclear ribonucleoprotein 200 kDa helicase OS=Mus musculus GN=Snrnp200 PE=1 SV=1	Q6P4T2	U520_MOUSE	245 kDa	MOUSE	665	255	647	522.333	722	279	717	572.667
66	Cluster of Acetyl-CoA carboxylase 1 OS=Mus musculus GN=Acaca PE=1 SV=1	Q5SWU9	ACACA_MOUSE	265 kDa	MOUSE	643	234	608	495	655	228	653	512
67	Cluster of Putative adenosylhomocysteinase 2 OS=Mus musculus GN=Ahcyl1 PE=1 SV=1	Q80SW1	SAHH2_MOUSE	59 kDa	MOUSE	764	338	742	614.667	673	240	663	525.333
69	eIF-2-alpha kinase activator GCN1 OS=Mus musculus GN=Gcn1 PE=1 SV=1	E9PVA8	GCN1_MOUSE	293 kDa	MOUSE	606	210	718	511.333	710	261	673	548
70	Cluster of Cytoplasmic FMR1-interacting protein 1 OS=Mus musculus GN=Cyfip1 PE=1 SV=1	Q7TMB8	CYFP1_MOUSE	145 kDa	MOUSE	682	264	557	501	710	260	689	553
71	Transitional endoplasmic reticulum ATPase OS=Mus musculus GN=Vcp PE=1 SV=4	Q01853	TERA_MOUSE	89 kDa	MOUSE	663	250	668	527	720	272	685	559
72	Calnexin OS=Mus musculus GN=Canx PE=1 SV=1	P35564	CALX_MOUSE	67 kDa	MOUSE	275	285	272	277.333	212	236	221	223
73	Heat shock protein HSP 90-alpha OS=Mus musculus GN=Hsp90aa1 PE=1 SV=4	P07901	HS90A_MOUSE	85 kDa	MOUSE	864	622	707	731	876	588	654	706
74	Cluster of ADP/ATP translocase 2 OS=Mus musculus GN=Slc25a5 PE=1 SV=3	P51881	ADT2_MOUSE	33 kDa	MOUSE	706	275	859	613.333	670	238	868	592
75	40S ribosomal protein S6 OS=Mus musculus GN=Rps6 PE=1 SV=1	P62754	RS6_MOUSE	29 kDa	MOUSE	734	296	692	574	716	269	660	548.333
76	14-3-3 protein epsilon OS=Mus musculus GN=Ywhae PE=1 SV=1	P62259	1433E_MOUSE	29 kDa	MOUSE	793	369	729	630.333	745	303	703	583.667
77	Golgi apparatus protein 1 OS=Mus musculus GN=Glg1 PE=1 SV=1	Q61543	GSLG1_MOUSE	134 kDa	MOUSE	634	230	763	542.333	624	213	726	521
78	Coatomer subunit alpha OS=Mus musculus GN=Copa PE=1 SV=2	Q8CIE6	COPA_MOUSE	138 kDa	MOUSE	668	257	605	510	666	238	640	514.667
79	CD109 antigen OS=Mus musculus GN=Cd109 PE=1 SV=1	Q8R422	CD109_MOUSE	162 kDa	MOUSE	684	265	654	534.333	682	252	657	530.333
80	DNA topoisomerase 2-beta OS=Mus musculus GN=Top2b PE=1 SV=2	Q64511	TOP2B_MOUSE	182 kDa	MOUSE	716	284	675	558.333	746	310	667	574.333
81	Cluster of Epidermal growth factor receptor OS=Mus musculus GN=Egfr PE=1 SV=1	Q01279	EGFR_MOUSE	135 kDa	MOUSE	669	258	704	543.667	705	258	729	564
82	Hepatocyte cell adhesion molecule OS=Mus musculus GN=Hepacam PE=1 SV=2	Q640R3	HECAM_MOUSE	46 kDa	MOUSE	699	275	656	543.333	707	258	681	548.667
83	Unconventional myosin-VI OS=Mus musculus GN=Myo6 PE=1 SV=1	Q64331	MYO6_MOUSE	146 kDa	MOUSE	687	268	687	547.333	691	253	683	542.333
84	Bifunctional glutamate/proline--tRNA ligase OS=Mus musculus GN=Eprs PE=1 SV=4	Q8CGC7	SYEP_MOUSE	170 kDa	MOUSE	661	250	676	529	672	240	672	528
85	Cluster of Metabotropic glutamate receptor 5 OS=Mus musculus GN=Grm5 PE=1 SV=2	Q3UVX5	GRM5_MOUSE	132 kDa	MOUSE	584	203	631	472.667	633	219	663	505
86	Transferrin receptor protein 1 OS=Mus musculus GN=Tfrc PE=1 SV=1	Q62351	TFR1_MOUSE	86 kDa	MOUSE	656	245	531	477.333	640	225	644	503
87	Cluster of Huntingtin-interacting protein 1 OS=Mus musculus GN=Hip1 PE=1 SV=2	Q8VD75	HIP1_MOUSE	115 kDa	MOUSE	656	246	623	508.333	637	219	647	501
88	Cluster of Formin-like protein 2 OS=Mus musculus GN=Fmnl2 PE=1 SV=2	A2APV2	FMNL2_MOUSE	123 kDa	MOUSE	564	193	624	460.333	611	209	647	489
89	Fascin OS=Mus musculus GN=Fscn1 PE=1 SV=4	Q61553	FSCN1_MOUSE	55 kDa	MOUSE	678	261	509	482.667	573	193	635	467
90	Fructose-bisphosphate aldolase A OS=Mus musculus GN=Aldoa PE=1 SV=2	P05064	ALDOA_MOUSE	39 kDa	MOUSE	697	275	656	542.667	680	242	581	501
91	Annexin A6 OS=Mus musculus GN=Anxa6 PE=1 SV=3	P14824	ANXA6_MOUSE	76 kDa	MOUSE	197	198	200	198.333	261	261	258	260
92	40S ribosomal protein S4, X isoform OS=Mus musculus GN=Rps4x PE=1 SV=2	P62702	RS4X_MOUSE	30 kDa	MOUSE	565	196	518	426.333	528	169	686	461
93	Sodium- and chloride-dependent GABA transporter 1 OS=Mus musculus GN=Slc6a1 PE=1 SV=2	P31648	SC6A1_MOUSE	67 kDa	MOUSE	563	193	510	422	543	178	500	407
94	Cluster of Importin-5 OS=Mus musculus GN=Ipo5 PE=1 SV=3	Q8BKC5	IPO5_MOUSE	124 kDa	MOUSE	653	244	506	467.667	607	204	534	448.333
95	Cluster of AP-2 complex subunit beta OS=Mus musculus GN=Ap2b1 PE=1 SV=1	Q9DBG3	AP2B1_MOUSE	105 kDa	MOUSE	631	230	613	491.333	625	214	630	489.667
96	Isoleucine--tRNA ligase, cytoplasmic OS=Mus musculus GN=Iars PE=1 SV=2	Q8BU30	SYIC_MOUSE	144 kDa	MOUSE	597	209	600	468.667	553	190	642	461.667
97	Histone H4 OS=Mus musculus GN=Hist1h4a PE=1 SV=2	P62806	H4_MOUSE	11 kDa	MOUSE	596	208	532	445.333	663	234	556	484.333
98	Keratin, type I cytoskeletal 10 OS=Mus musculus GN=Krt10 PE=1 SV=3	P02535	K1C10_MOUSE	58 kDa	MOUSE	629	223	532	461.333	751	314	653	572.667
99	Glucose-6-phosphate isomerase OS=Mus musculus GN=Gpi PE=1 SV=4	P06745	G6PI_MOUSE	63 kDa	MOUSE	611	213	592	472	599	200	735	511.333
100	Integrin beta-1 OS=Mus musculus GN=Itgb1 PE=1 SV=1	P09055	ITB1_MOUSE	88 kDa	MOUSE	627	223	561	470.333	622	211	614	482.333
101	Cluster of Tyrosine-protein kinase Lyn OS=Mus musculus GN=Lyn PE=1 SV=4	P25911	LYN_MOUSE	59 kDa	MOUSE	690	271	590	517	679	242	637	519.333
102	Cluster of Catenin alpha-1 OS=Mus musculus GN=Ctnna1 PE=1 SV=1	P26231	CTNA1_MOUSE	100 kDa	MOUSE	608	211	683	500.667	559	190	665	471.333
103	60S ribosomal protein L8 OS=Mus musculus GN=Rpl8 PE=1 SV=2	P62918	RL8_MOUSE	28 kDa	MOUSE	488	176	559	407.667	440	140	566	382
104	Cluster of Solute carrier family 12 member 2 OS=Mus musculus GN=Slc12a2 PE=1 SV=2	P55012	S12A2_MOUSE	131 kDa	MOUSE	582	201	458	413.667	584	197	410	397
105	Fatty acid-binding protein, brain OS=Mus musculus GN=Fabp7 PE=1 SV=2	P51880	FABP7_MOUSE	15 kDa	MOUSE	598	210	529	445.667	643	226	602	490.333
106	Cluster of Unconventional myosin-Ib OS=Mus musculus GN=Myo1b PE=1 SV=3	P46735	MYO1B_MOUSE	129 kDa	MOUSE	555	187	540	427.333	610	206	647	487.667
107	Cluster of Nck-associated protein 1 OS=Mus musculus GN=Nckap1 PE=1 SV=2	P28660	NCKP1_MOUSE	129 kDa	MOUSE	514	179	493	395.333	580	197	631	469.333
108	Heat shock 70 kDa protein 4 OS=Mus musculus GN=Hspa4 PE=1 SV=1	Q61316	HSP74_MOUSE	94 kDa	MOUSE	643	232	478	451	597	199	582	459.333
109	T-complex protein 1 subunit beta OS=Mus musculus GN=Cct2 PE=1 SV=4	P80314	TCPB_MOUSE	57 kDa	MOUSE	557	188	606	450.333	569	192	612	457.667
110	CAD protein OS=Mus musculus GN=Cad PE=1 SV=1	B2RQC6	PYR1_MOUSE	243 kDa	MOUSE	460	165	494	373	592	199	581	457.333
111	40S ribosomal protein S9 OS=Mus musculus GN=Rps9 PE=1 SV=3	Q6ZWN5	RS9_MOUSE	23 kDa	MOUSE	517	181	421	373	349	125	610	361.333
112	T-complex protein 1 subunit gamma OS=Mus musculus GN=Cct3 PE=1 SV=1	P80318	TCPG_MOUSE	61 kDa	MOUSE	616	218	480	438	482	150	293	308.333
113	Neutral amino acid transporter A OS=Mus musculus GN=Slc1a4 PE=1 SV=1	O35874	SATT_MOUSE	56 kDa	MOUSE	717	285	576	526	723	285	456	488
114	Cluster of Eukaryotic initiation factor 4A-I OS=Mus musculus GN=Eif4a1 PE=1 SV=1	P60843	IF4A1_MOUSE	46 kDa	MOUSE	630	224	706	520	574	194	719	495.667
115	116 kDa U5 small nuclear ribonucleoprotein component OS=Mus musculus GN=Eftud2 PE=1 SV=1	O08810	U5S1_MOUSE	109 kDa	MOUSE	625	223	595	481	561	190	582	444.333
116	Cluster of Ras-related C3 botulinum toxin substrate 1 OS=Mus musculus GN=Rac1 PE=1 SV=1	P63001	RAC1_MOUSE	21 kDa	MOUSE	612	216	582	470	533	175	576	428
117	CD81 antigen OS=Mus musculus GN=Cd81 PE=1 SV=2	P35762	CD81_MOUSE	26 kDa	MOUSE	344	232	334	303.333	209	202	210	207
118	Fructose-bisphosphate aldolase C OS=Mus musculus GN=Aldoc PE=1 SV=4	P05063	ALDOC_MOUSE	39 kDa	MOUSE	651	237	605	497.667	648	227	618	497.667
119	Cullin-associated NEDD8-dissociated protein 1 OS=Mus musculus GN=Cand1 PE=1 SV=2	Q6ZQ38	CAND1_MOUSE	136 kDa	MOUSE	509	178	610	432.333	610	206	649	488.333
120	60S acidic ribosomal protein P0 OS=Mus musculus GN=Rplp0 PE=1 SV=3	P14869	RLA0_MOUSE	34 kDa	MOUSE	497	178	470	381.667	505	165	631	433.667
121	Eukaryotic translation initiation factor 3 subunit A OS=Mus musculus GN=Eif3a PE=1 SV=5	P23116	EIF3A_MOUSE	162 kDa	MOUSE	288	125	470	294.333	382	129	482	331
122	Large neutral amino acids transporter small subunit 1 OS=Mus musculus GN=Slc7a5 PE=1 SV=2	Q9Z127	LAT1_MOUSE	56 kDa	MOUSE	568	198	248	338	553	190	309	350.667
123	V-type proton ATPase 116 kDa subunit a isoform 1 OS=Mus musculus GN=Atp6v0a1 PE=1 SV=3	Q9Z1G4	VPP1_MOUSE	96 kDa	MOUSE	562	190	513	421.667	583	197	555	445
124	Epoxide hydrolase 1 OS=Mus musculus GN=Ephx1 PE=1 SV=2	Q9D379	HYEP_MOUSE	53 kDa	MOUSE	449	157	506	370.667	551	188	592	443.667
125	Isocitrate dehydrogenase [NADP] cytoplasmic OS=Mus musculus GN=Idh1 PE=1 SV=2	O88844	IDHC_MOUSE	47 kDa	MOUSE	522	182	392	365.333	538	178	554	423.333
126	78 kDa glucose-regulated protein OS=Mus musculus GN=Hspa5 PE=1 SV=3	P20029	GRP78_MOUSE	72 kDa	MOUSE	614	217	481	437.333	717	270	534	507
127	Cluster of Histone H2B type 1-F/J/L OS=Mus musculus GN=Hist1h2bf PE=1 SV=2	P10853	H2B1F_MOUSE	14 kDa	MOUSE	359	136	576	357	529	170	704	467.667
128	Fermitin family homolog 2 OS=Mus musculus GN=Fermt2 PE=1 SV=1	Q8CIB5	FERM2_MOUSE	78 kDa	MOUSE	474	170	300	314.667	495	159	502	385.333
129	T-complex protein 1 subunit delta OS=Mus musculus GN=Cct4 PE=1 SV=3	P80315	TCPD_MOUSE	58 kDa	MOUSE	527	183	434	381.333	550	185	464	399.667
130	Cluster of Dedicator of cytokinesis protein 7 OS=Mus musculus GN=Dock7 PE=1 SV=3	Q8R1A4	DOCK7_MOUSE	241 kDa	MOUSE	80	51	482	204.333	98	95	550	247.667
131	Cluster of Band 4.1-like protein 2 OS=Mus musculus GN=Epb41l2 PE=1 SV=2	O70318	E41L2_MOUSE	110 kDa	MOUSE	437	152	80	223	509	167	100	258.667
132	Cluster of Kinesin-1 heavy chain OS=Mus musculus GN=Kif5b PE=1 SV=3	Q61768	KINH_MOUSE	110 kDa	MOUSE	546	184	365	365	484	152	483	373
133	60S ribosomal protein L17 OS=Mus musculus GN=Rpl17 PE=1 SV=3	Q9CPR4	RL17_MOUSE	21 kDa	MOUSE	606	211	487	434.667	493	153	462	369.333
134	Endoplasmin OS=Mus musculus GN=Hsp90b1 PE=1 SV=2	P08113	ENPL_MOUSE	92 kDa	MOUSE	624	220	559	467.667	616	209	463	429.333
135	60S ribosomal protein L13 OS=Mus musculus GN=Rpl13 PE=1 SV=3	P47963	RL13_MOUSE	24 kDa	MOUSE	484	174	580	412.667	471	149	635	418.333
136	Glia-derived nexin OS=Mus musculus GN=Serpine2 PE=1 SV=2	Q07235	GDN_MOUSE	44 kDa	MOUSE	472	168	453	364.333	386	129	449	321.333
137	Transketolase OS=Mus musculus GN=Tkt PE=1 SV=1	P40142	TKT_MOUSE	68 kDa	MOUSE	567	198	432	399	495	161	314	323.333
138	Anoctamin-6 OS=Mus musculus GN=Ano6 PE=1 SV=1	Q6P9J9	ANO6_MOUSE	106 kDa	MOUSE	480	172	512	388	527	167	465	386.333
139	Basement membrane-specific heparan sulfate proteoglycan core protein OS=Mus musculus GN=Hspg2 PE=1 SV=1	Q05793	PGBM_MOUSE	398 kDa	MOUSE	408	146	443	332.333	546	180	500	408.667
140	Alanine--tRNA ligase, cytoplasmic OS=Mus musculus GN=Aars PE=1 SV=1	Q8BGQ7	SYAC_MOUSE	107 kDa	MOUSE	554	185	339	359.333	503	163	535	400.333
141	Cofilin-1 OS=Mus musculus GN=Cfl1 PE=1 SV=3	P18760	COF1_MOUSE	19 kDa	MOUSE	560	189	489	412.667	604	203	470	425.667
142	Rab GDP dissociation inhibitor beta OS=Mus musculus GN=Gdi2 PE=1 SV=1	Q61598	GDIB_MOUSE	51 kDa	MOUSE	582	203	503	429.333	588	197	620	468.333
143	Integrin alpha-6 OS=Mus musculus GN=Itga6 PE=1 SV=3	Q61739	ITA6_MOUSE	122 kDa	MOUSE	453	160	531	381.333	500	162	603	421.667
144	C-1-tetrahydrofolate synthase, cytoplasmic OS=Mus musculus GN=Mthfd1 PE=1 SV=4	Q922D8	C1TC_MOUSE	101 kDa	MOUSE	466	168	414	349.333	452	146	470	356
145	Cluster of Solute carrier family 12 member 4 OS=Mus musculus GN=Slc12a4 PE=1 SV=2	Q9JIS8	S12A4_MOUSE	121 kDa	MOUSE	339	134	427	300	338	123	431	297.333
146	Sodium/potassium-transporting ATPase subunit beta-2 OS=Mus musculus GN=Atp1b2 PE=1 SV=2	P14231	AT1B2_MOUSE	33 kDa	MOUSE	447	154	286	295.667	415	134	275	274.667
147	Cluster of Guanine nucleotide-binding protein subunit alpha-11 OS=Mus musculus GN=Gna11 PE=1 SV=1	P21278	GNA11_MOUSE	42 kDa	MOUSE	411	147	384	314	504	164	376	348
148	Cluster of Dedicator of cytokinesis protein 1 OS=Mus musculus GN=Dock1 PE=1 SV=3	Q8BUR4	DOCK1_MOUSE	215 kDa	MOUSE	359	136	352	282.333	471	149	479	366.333
149	Cluster of ATP-binding cassette sub-family A member 1 OS=Mus musculus GN=Abca1 PE=1 SV=4	P41233	ABCA1_MOUSE	254 kDa	MOUSE	334	133	299	255.333	476	150	446	357.333
150	Monocarboxylate transporter 1 OS=Mus musculus GN=Slc16a1 PE=1 SV=1	P53986	MOT1_MOUSE	53 kDa	MOUSE	464	166	284	304.667	530	171	450	383.667
151	60S ribosomal protein L18 OS=Mus musculus GN=Rpl18 PE=1 SV=3	P35980	RL18_MOUSE	22 kDa	MOUSE	479	172	426	359	325	121	503	316.333
152	Receptor of activated protein C kinase 1 OS=Mus musculus GN=Rack1 PE=1 SV=3	P68040	RACK1_MOUSE	35 kDa	MOUSE	410	147	442	333	451	146	260	285.667
153	26S proteasome non-ATPase regulatory subunit 2 OS=Mus musculus GN=Psmd2 PE=1 SV=1	Q8VDM4	PSMD2_MOUSE	100 kDa	MOUSE	478	172	347	332.333	525	167	426	372.667
154	Neural cell adhesion molecule 2 OS=Mus musculus GN=Ncam2 PE=1 SV=1	O35136	NCAM2_MOUSE	93 kDa	MOUSE	475	171	441	362.333	439	140	498	359
155	60S ribosomal protein L18a OS=Mus musculus GN=Rpl18a PE=1 SV=1	P62717	RL18A_MOUSE	21 kDa	MOUSE	441	153	434	342.667	217	111	410	246
156	60S ribosomal protein L15 OS=Mus musculus GN=Rpl15 PE=2 SV=4	Q9CZM2	RL15_MOUSE	24 kDa	MOUSE	264	121	367	250.667	184	107	199	163.333
157	Hydroxymethylglutaryl-CoA synthase, cytoplasmic OS=Mus musculus GN=Hmgcs1 PE=1 SV=1	Q8JZK9	HMCS1_MOUSE	58 kDa	MOUSE	542	184	224	316.667	495	157	169	273.667
158	Carboxypeptidase D OS=Mus musculus GN=Cpd PE=1 SV=2	O89001	CBPD_MOUSE	152 kDa	MOUSE	215	115	484	271.333	424	137	463	341.333
159	Catenin beta-1 OS=Mus musculus GN=Ctnnb1 PE=1 SV=1	Q02248	CTNB1_MOUSE	85 kDa	MOUSE	436	152	209	265.667	532	173	389	364.667
160	Neuronal membrane glycoprotein M6-a OS=Mus musculus GN=Gpm6a PE=1 SV=1	P35802	GPM6A_MOUSE	31 kDa	MOUSE	383	139	363	295	412	134	519	355
161	Cluster of Aldehyde dehydrogenase, mitochondrial OS=Mus musculus GN=Aldh2 PE=1 SV=1	P47738	ALDH2_MOUSE	57 kDa	MOUSE	395	142	307	281.333	321	120	356	265.667
162	Cation-independent mannose-6-phosphate receptor OS=Mus musculus GN=Igf2r PE=1 SV=1	Q07113	MPRI_MOUSE	274 kDa	MOUSE	233	119	332	228	370	129	258	252.333
163	60S ribosomal protein L10 OS=Mus musculus GN=Rpl10 PE=1 SV=3	Q6ZWV3	RL10_MOUSE	25 kDa	MOUSE	494	178	217	296.333	276	117	309	234
164	Guanine nucleotide-binding protein subunit alpha-13 OS=Mus musculus GN=Gna13 PE=1 SV=1	P27601	GNA13_MOUSE	44 kDa	MOUSE	572	200	461	411	547	181	248	325.333
165	T-complex protein 1 subunit theta OS=Mus musculus GN=Cct8 PE=1 SV=3	P42932	TCPQ_MOUSE	60 kDa	MOUSE	452	159	520	377	457	148	550	385
166	Valine--tRNA ligase OS=Mus musculus GN=Vars PE=1 SV=1	Q9Z1Q9	SYVC_MOUSE	140 kDa	MOUSE	358	136	393	295.667	364	128	443	311.667
167	Insulin-degrading enzyme OS=Mus musculus GN=Ide PE=1 SV=1	Q9JHR7	IDE_MOUSE	118 kDa	MOUSE	317	128	294	246.333	441	141	308	296.667
168	Ras GTPase-activating-like protein IQGAP1 OS=Mus musculus GN=Iqgap1 PE=1 SV=2	Q9JKF1	IQGA1_MOUSE	189 kDa	MOUSE	377	139	259	258.333	531	173	414	372.667
169	Cluster of L-lactate dehydrogenase A chain OS=Mus musculus GN=Ldha PE=1 SV=3	P06151	LDHA_MOUSE	36 kDa	MOUSE	454	161	305	306.667	516	167	505	396
170	Elongation factor 1-gamma OS=Mus musculus GN=Eef1g PE=1 SV=3	Q9D8N0	EF1G_MOUSE	50 kDa	MOUSE	286	125	418	276.333	347	125	497	323
171	D-3-phosphoglycerate dehydrogenase OS=Mus musculus GN=Phgdh PE=1 SV=3	Q61753	SERA_MOUSE	57 kDa	MOUSE	447	156	245	282.667	423	136	290	283
172	40S ribosomal protein S16 OS=Mus musculus GN=Rps16 PE=1 SV=4	P14131	RS16_MOUSE	16 kDa	MOUSE	342	135	385	287.333	276	117	388	260.333
173	Aspartate--tRNA ligase, cytoplasmic OS=Mus musculus GN=Dars PE=1 SV=2	Q922B2	SYDC_MOUSE	57 kDa	MOUSE	409	147	288	281.333	100	99	246	148.333
174	Coatomer subunit beta' OS=Mus musculus GN=Copb2 PE=1 SV=2	O55029	COPB2_MOUSE	102 kDa	MOUSE	407	145	344	298.667	328	122	100	183.333
175	BTB/POZ domain-containing protein 17 OS=Mus musculus GN=Btbd17 PE=1 SV=1	Q9DB72	BTBDH_MOUSE	53 kDa	MOUSE	329	132	339	266.667	421	136	261	272.667
176	Cluster of Unconventional myosin-Va OS=Mus musculus GN=Myo5a PE=1 SV=2	Q99104	MYO5A_MOUSE	216 kDa	MOUSE	265	122	281	222.667	334	123	385	280.667
177	Cluster of Protein kinase C beta type OS=Mus musculus GN=Prkcb PE=1 SV=4	P68404	KPCB_MOUSE	77 kDa	MOUSE	211	115	226	184	228	112	263	201
178	Cluster of Receptor-type tyrosine-protein phosphatase alpha OS=Mus musculus GN=Ptpra PE=1 SV=3	P18052	PTPRA_MOUSE	94 kDa	MOUSE	404	144	196	248	413	134	203	250
179	Sodium- and chloride-dependent glycine transporter 1 OS=Mus musculus GN=Slc6a9 PE=1 SV=3	P28571	SC6A9_MOUSE	77 kDa	MOUSE	310	127	338	258.333	389	131	369	296.333
180	Vinculin OS=Mus musculus GN=Vcl PE=1 SV=4	Q64727	VINC_MOUSE	117 kDa	MOUSE	342	135	258	245	438	138	323	299.667
181	Radixin OS=Mus musculus GN=Rdx PE=1 SV=3	P26043	RADI_MOUSE	69 kDa	MOUSE	781	356	288	475	758	323	410	497
182	Heterogeneous nuclear ribonucleoprotein K OS=Mus musculus GN=Hnrnpk PE=1 SV=1	P61979	HNRPK_MOUSE	51 kDa	MOUSE	427	150	748	441.667	401	132	742	425
183	Peptidyl-prolyl cis-trans isomerase A OS=Mus musculus GN=Ppia PE=1 SV=2	P17742	PPIA_MOUSE	18 kDa	MOUSE	318	129	356	267.667	449	142	326	305.667
184	Importin subunit beta-1 OS=Mus musculus GN=Kpnb1 PE=1 SV=2	P70168	IMB1_MOUSE	97 kDa	MOUSE	385	140	260	261.667	453	147	417	339
185	Leucine--tRNA ligase, cytoplasmic OS=Mus musculus GN=Lars PE=1 SV=2	Q8BMJ2	SYLC_MOUSE	134 kDa	MOUSE	216	116	308	213.333	437	138	435	336.667
186	GTP-binding nuclear protein Ran OS=Mus musculus GN=Ran PE=1 SV=3	P62827	RAN_MOUSE	24 kDa	MOUSE	442	154	210	268.667	300	119	407	275.333
187	Excitatory amino acid transporter 2 OS=Mus musculus GN=Slc1a2 PE=1 SV=1	P43006	EAA2_MOUSE	62 kDa	MOUSE	387	141	382	303.333	390	132	256	259.333
188	Cluster of Copine-3 OS=Mus musculus GN=Cpne3 PE=1 SV=2	Q8BT60	CPNE3_MOUSE	60 kDa	MOUSE	393	142	316	283.667	431	137	325	297.667
189	Ras-related protein Rab-7a OS=Mus musculus GN=Rab7a PE=1 SV=2	P51150	RAB7A_MOUSE	23 kDa	MOUSE	430	151	330	303.667	257	114	404	258.333
190	Ras GTPase-activating protein 3 OS=Mus musculus GN=Rasa3 PE=1 SV=2	Q60790	RASA3_MOUSE	96 kDa	MOUSE	306	127	357	263.333	466	149	219	278
191	Endothelin B receptor OS=Mus musculus GN=Ednrb PE=2 SV=1	P48302	EDNRB_MOUSE	50 kDa	MOUSE	189	111	256	185.333	182	106	446	244.667
192	Cluster of Netrin-1 OS=Mus musculus GN=Ntn1 PE=1 SV=3	O09118	NET1_MOUSE	68 kDa	MOUSE	281	124	161	188.667	102	100	158	120
193	Cluster of Ras-related protein Rap-1A OS=Mus musculus GN=Rap1a PE=1 SV=1	P62835	RAP1A_MOUSE	21 kDa	MOUSE	403	144	241	262.667	354	127	104	195
194	Myristoylated alanine-rich C-kinase substrate OS=Mus musculus GN=Marcks PE=1 SV=2	P26645	MARCS_MOUSE	30 kDa	MOUSE	356	136	336	276	351	126	303	260
195	ATP-dependent RNA helicase A OS=Mus musculus GN=Dhx9 PE=1 SV=2	O70133	DHX9_MOUSE	149 kDa	MOUSE	204	113	293	203.333	412	134	294	280
196	Protein disulfide-isomerase A3 OS=Mus musculus GN=Pdia3 PE=1 SV=2	P27773	PDIA3_MOUSE	57 kDa	MOUSE	301	126	170	199	449	142	347	312.667
197	Probable ubiquitin carboxyl-terminal hydrolase FAF-X OS=Mus musculus GN=Usp9x PE=1 SV=2	P70398	USP9X_MOUSE	291 kDa	MOUSE	100	94	254	149.333	457	148	416	340.333
198	Cluster of Serine/threonine-protein phosphatase PP1-beta catalytic subunit OS=Mus musculus GN=Ppp1cb PE=1 SV=3	P62141	PP1B_MOUSE	37 kDa	MOUSE	421	149	99	223	213	111	440	254.667
199	Stress-induced-phosphoprotein 1 OS=Mus musculus GN=Stip1 PE=1 SV=1	Q60864	STIP1_MOUSE	63 kDa	MOUSE	333	133	352	272.667	100	97	193	130
200	Phosphatidylinositol 3,4,5-trisphosphate-dependent Rac exchanger 1 protein OS=Mus musculus GN=Prex1 PE=1 SV=2	Q69ZK0	PREX1_MOUSE	185 kDa	MOUSE	100	95	283	159.333	253	114	100	155.667
201	Sodium/myo-inositol cotransporter OS=Mus musculus GN=Slc5a3 PE=1 SV=2	Q9JKZ2	SC5A3_MOUSE	80 kDa	MOUSE	327	130	100	185.667	386	129	211	242
202	T-complex protein 1 subunit alpha OS=Mus musculus GN=Tcp1 PE=1 SV=3	P11983	TCPA_MOUSE	60 kDa	MOUSE	347	136	279	254	236	112	309	219
203	40S ribosomal protein S11 OS=Mus musculus GN=Rps11 PE=1 SV=3	P62281	RS11_MOUSE	18 kDa	MOUSE	264	121	292	225.667	95	84	204	127.667
204	T-complex protein 1 subunit epsilon OS=Mus musculus GN=Cct5 PE=1 SV=1	P80316	TCPE_MOUSE	60 kDa	MOUSE	400	144	224	256	213	111	97	140.333
205	Cluster of Histone H1.4 OS=Mus musculus GN=Hist1h1e PE=1 SV=2	P43274	H14_MOUSE	22 kDa	MOUSE	458	164	332	318	505	166	187	286
206	Prolyl endopeptidase OS=Mus musculus GN=Prep PE=1 SV=1	Q9QUR6	PPCE_MOUSE	81 kDa	MOUSE	225	119	420	254.667	418	136	482	345.333
207	Cluster of Metabotropic glutamate receptor 3 OS=Mus musculus GN=Grm3 PE=1 SV=1	Q9QYS2	GRM3_MOUSE	99 kDa	MOUSE	149	104	214	155.667	206	111	380	232.333
208	2',3'-cyclic-nucleotide 3'-phosphodiesterase OS=Mus musculus GN=Cnp PE=1 SV=3	P16330	CN37_MOUSE	47 kDa	MOUSE	279	123	131	177.667	325	122	183	210
209	AP-2 complex subunit alpha-1 OS=Mus musculus GN=Ap2a1 PE=1 SV=1	P17426	AP2A1_MOUSE	108 kDa	MOUSE	581	201	240	340.667	566	191	261	339.333
210	Neutral alpha-glucosidase AB OS=Mus musculus GN=Ganab PE=1 SV=1	Q8BHN3	GANAB_MOUSE	107 kDa	MOUSE	303	127	526	318.667	295	119	578	330.667
211	Neuronal membrane glycoprotein M6-b OS=Mus musculus GN=Gpm6b PE=1 SV=2	P35803	GPM6B_MOUSE	36 kDa	MOUSE	130	101	256	162.333	98	94	255	149
212	E3 ubiquitin-protein ligase UBR4 OS=Mus musculus GN=Ubr4 PE=1 SV=1	A2AN08	UBR4_MOUSE	572 kDa	MOUSE	98	82	119	99.6667	174	106	99	126.333
213	Cluster of Ankyrin-2 OS=Mus musculus GN=Ank2 PE=1 SV=2	Q8C8R3	ANK2_MOUSE	426 kDa	MOUSE	175	108	96	126.333	184	107	136	142.333
214	Cluster of Phosphoglycerate mutase 1 OS=Mus musculus GN=Pgam1 PE=1 SV=3	Q9DBJ1	PGAM1_MOUSE	29 kDa	MOUSE	257	121	146	174.667	420	136	164	240
215	Transmembrane 9 superfamily member 3 OS=Mus musculus GN=Tm9sf3 PE=1 SV=1	Q9ET30	TM9S3_MOUSE	68 kDa	MOUSE	278	123	221	207.333	343	124	384	283.667
216	Cluster of T-complex protein 1 subunit zeta OS=Mus musculus GN=Cct6a PE=1 SV=3	P80317	TCPZ_MOUSE	58 kDa	MOUSE	161	105	238	168	99	96	284	159.667
217	Aconitate hydratase, mitochondrial OS=Mus musculus GN=Aco2 PE=1 SV=1	Q99KI0	ACON_MOUSE	85 kDa	MOUSE	295	126	141	187.333	208	111	100	139.667
218	Cluster of Serine/threonine-protein phosphatase 2A 65 kDa regulatory subunit A alpha isoform OS=Mus musculus GN=Ppp2r1a PE=1 SV=3	Q76MZ3	2AAA_MOUSE	65 kDa	MOUSE	277	123	252	217.333	250	113	184	182.333
219	Puromycin-sensitive aminopeptidase OS=Mus musculus GN=Npepps PE=1 SV=2	Q11011	PSA_MOUSE	103 kDa	MOUSE	220	118	236	191.333	275	117	208	200
220	Cluster of DNA topoisomerase 1 OS=Mus musculus GN=Top1 PE=1 SV=2	Q04750	TOP1_MOUSE	91 kDa	MOUSE	99	92	213	134.667	198	111	244	184.333
221	AP-2 complex subunit mu OS=Mus musculus GN=Ap2m1 PE=1 SV=1	P84091	AP2M1_MOUSE	50 kDa	MOUSE	99	92	98	96.3333	88	64	182	111.333
222	Leucyl-cystinyl aminopeptidase OS=Mus musculus GN=Lnpep PE=1 SV=1	Q8C129	LCAP_MOUSE	117 kDa	MOUSE	254	121	98	157.667	191	110	90	130.333
223	Coronin-1C OS=Mus musculus GN=Coro1c PE=1 SV=2	Q9WUM4	COR1C_MOUSE	53 kDa	MOUSE	322	130	221	224.333	97	87	181	121.667
224	Cluster of Ephrin type-B receptor 2 OS=Mus musculus GN=Ephb2 PE=1 SV=3	P54763	EPHB2_MOUSE	110 kDa	MOUSE	188	111	268	189	99	97	98	98
225	60S ribosomal protein L14 OS=Mus musculus GN=Rpl14 PE=1 SV=3	Q9CR57	RL14_MOUSE	24 kDa	MOUSE	186	111	156	151	158	105	100	121
226	Dolichyl-diphosphooligosaccharide--protein glycosyltransferase subunit 2 OS=Mus musculus GN=Rpn2 PE=1 SV=1	Q9DBG6	RPN2_MOUSE	69 kDa	MOUSE	184	111	156	150.333	281	118	126	175
227	Phospholipid phosphatase 3 OS=Mus musculus GN=Plpp3 PE=1 SV=1	Q99JY8	PLPP3_MOUSE	35 kDa	MOUSE	100	97	153	116.667	190	109	248	182.333
228	Ceruloplasmin OS=Mus musculus GN=Cp PE=1 SV=2	Q61147	CERU_MOUSE	121 kDa	MOUSE	207	114	100	140.333	343	125	177	215
229	Cluster of Alpha-actinin-4 OS=Mus musculus GN=Actn4 PE=1 SV=1	P57780	ACTN4_MOUSE	105 kDa	MOUSE	122	101	172	131.667	288	119	285	230.667
230	Importin-7 OS=Mus musculus GN=Ipo7 PE=1 SV=2	Q9EPL8	IPO7_MOUSE	119 kDa	MOUSE	272	123	112	169	268	115	249	210.667
231	VPS10 domain-containing receptor SorCS2 OS=Mus musculus GN=Sorcs2 PE=1 SV=2	Q9EPR5	SORC2_MOUSE	129 kDa	MOUSE	121	101	233	151.667	190	108	229	175.667
232	Dolichyl-diphosphooligosaccharide--protein glycosyltransferase subunit 1 OS=Mus musculus GN=Rpn1 PE=1 SV=1	Q91YQ5	RPN1_MOUSE	69 kDa	MOUSE	222	119	112	151	115	102	177	131.333
233	Catalase OS=Mus musculus GN=Cat PE=1 SV=4	P24270	CATA_MOUSE	60 kDa	MOUSE	201	113	213	175.667	269	116	115	166.667
234	Heterogeneous nuclear ribonucleoproteins A2/B1 OS=Mus musculus GN=Hnrnpa2b1 PE=1 SV=2	O88569	ROA2_MOUSE	37 kDa	MOUSE	342	135	168	215	409	133	230	257.333
235	Cluster of Cyclin-dependent kinase 1 OS=Mus musculus GN=Cdk1 PE=1 SV=3	P11440	CDK1_MOUSE	34 kDa	MOUSE	99	94	287	160	97	87	331	171.667
236	Dihydropyrimidinase-related protein 2 OS=Mus musculus GN=Dpysl2 PE=1 SV=2	O08553	DPYL2_MOUSE	62 kDa	MOUSE	329	132	99	186.667	428	137	98	221
237	Phosphoserine aminotransferase OS=Mus musculus GN=Psat1 PE=1 SV=1	Q99K85	SERC_MOUSE	40 kDa	MOUSE	100	98	280	159.333	274	117	395	262
238	Very-long-chain enoyl-CoA reductase OS=Mus musculus GN=Tecr PE=1 SV=1	Q9CY27	TECR_MOUSE	36 kDa	MOUSE	88	65	100	84.3333	87	62	237	128.667
239	Exportin-2 OS=Mus musculus GN=Cse1l PE=1 SV=1	Q9ERK4	XPO2_MOUSE	110 kDa	MOUSE	100	97	87	94.6667	97	90	89	92
240	Cluster of Laminin subunit gamma-1 OS=Mus musculus GN=Lamc1 PE=1 SV=2	P02468	LAMC1_MOUSE	177 kDa	MOUSE	96	80	100	92	245	113	98	152
241	Glycerol-3-phosphate dehydrogenase [NAD(+)], cytoplasmic OS=Mus musculus GN=Gpd1 PE=1 SV=3	P13707	GPDA_MOUSE	38 kDa	MOUSE	253	121	94	156	230	112	205	182.333
242	Cluster of Glycogen phosphorylase, brain form OS=Mus musculus GN=Pygb PE=1 SV=3	Q8CI94	PYGB_MOUSE	97 kDa	MOUSE	210	115	218	181	294	119	203	205.333
243	Peroxiredoxin-6 OS=Mus musculus GN=Prdx6 PE=1 SV=3	O08709	PRDX6_MOUSE	25 kDa	MOUSE	120	101	191	137.333	139	104	253	165.333
244	Calreticulin OS=Mus musculus GN=Calr PE=1 SV=1	P14211	CALR_MOUSE	48 kDa	MOUSE	106	100	107	104.333	99	95	123	105.667
245	Cluster of Poly(rC)-binding protein 1 OS=Mus musculus GN=Pcbp1 PE=1 SV=1	P60335	PCBP1_MOUSE	37 kDa	MOUSE	179	109	100	129.333	274	117	100	163.667
246	26S proteasome non-ATPase regulatory subunit 1 OS=Mus musculus GN=Psmd1 PE=1 SV=1	Q3TXS7	PSMD1_MOUSE	106 kDa	MOUSE	99	91	151	113.667	100	99	238	145.667
247	Protein disulfide-isomerase OS=Mus musculus GN=P4hb PE=1 SV=2	P09103	PDIA1_MOUSE	57 kDa	MOUSE	100	94	98	97.3333	117	103	100	106.667
248	Heterogeneous nuclear ribonucleoprotein A1 OS=Mus musculus GN=Hnrnpa1 PE=1 SV=2	P49312	ROA1_MOUSE	34 kDa	MOUSE	282	125	99	168.667	302	120	122	181.333
249	60S ribosomal protein L13a OS=Mus musculus GN=Rpl13a PE=1 SV=4	P19253	RL13A_MOUSE	23 kDa	MOUSE	99	93	242	144.667	90	71	258	139.667
250	Polyadenylate-binding protein 1 OS=Mus musculus GN=Pabpc1 PE=1 SV=2	P29341	PABP1_MOUSE	71 kDa	MOUSE	171	106	98	125	130	103	93	108.667
251	Catenin delta-1 OS=Mus musculus GN=Ctnnd1 PE=1 SV=2	P30999	CTND1_MOUSE	105 kDa	MOUSE	100	95	142	112.333	97	90	123	103.333
252	Cluster of Transforming protein RhoA OS=Mus musculus GN=Rhoa PE=1 SV=1	Q9QUI0	RHOA_MOUSE	22 kDa	MOUSE	366	138	100	201.333	341	123	98	187.333
253	T-complex protein 1 subunit eta OS=Mus musculus GN=Cct7 PE=1 SV=1	P80313	TCPH_MOUSE	60 kDa	MOUSE	100	98	303	167	96	85	279	153.333
254	Cluster of Glutathione S-transferase Mu 1 OS=Mus musculus GN=Gstm1 PE=1 SV=2	P10649	GSTM1_MOUSE	26 kDa	MOUSE	208	115	100	141	110	101	97	102.667
255	Na(+)/H(+) exchange regulatory cofactor NHE-RF1 OS=Mus musculus GN=Slc9a3r1 PE=1 SV=3	P70441	NHRF1_MOUSE	39 kDa	MOUSE	99	89	182	123.333	98	93	115	102
256	AP-2 complex subunit alpha-2 OS=Mus musculus GN=Ap2a2 PE=1 SV=2	P17427	AP2A2_MOUSE	104 kDa	MOUSE	559	189	97	281.667	537	177	99	271
257	Cluster of Cytoplasmic aconitate hydratase OS=Mus musculus GN=Aco1 PE=1 SV=3	P28271	ACOC_MOUSE	98 kDa	MOUSE	99	91	502	230.667	99	96	530	241.667
258	Chloride intracellular channel protein 4 OS=Mus musculus GN=Clic4 PE=1 SV=3	Q9QYB1	CLIC4_MOUSE	29 kDa	MOUSE	179	109	98	128.667	176	106	100	127.333
259	WD repeat-containing protein 1 OS=Mus musculus GN=Wdr1 PE=1 SV=3	O88342	WDR1_MOUSE	66 kDa	MOUSE	178	109	149	145.333	89	66	155	103.333
260	40S ribosomal protein SA OS=Mus musculus GN=Rpsa PE=1 SV=4	P14206	RSSA_MOUSE	33 kDa	MOUSE	114	101	148	121	157	105	91	117.667
261	Peroxiredoxin-1 OS=Mus musculus GN=Prdx1 PE=1 SV=1	P35700	PRDX1_MOUSE	22 kDa	MOUSE	390	142	106	212.667	99	96	124	106.333
262	Annexin A5 OS=Mus musculus GN=Anxa5 PE=1 SV=1	P48036	ANXA5_MOUSE	36 kDa	MOUSE	96	77	323	165.333	330	123	100	184.333
263	Serine/arginine-rich splicing factor 1 OS=Mus musculus GN=Srsf1 PE=1 SV=3	Q6PDM2	SRSF1_MOUSE	28 kDa	MOUSE	137	102	93	110.667	99	95	262	152
264	Cluster of Guanine nucleotide-binding protein G(s) subunit alpha isoforms short OS=Mus musculus GN=Gnas PE=1 SV=1	P63094	GNAS2_MOUSE	46 kDa	MOUSE	193	112	128	144.333	264	115	100	159.667
265	Inactive tyrosine-protein kinase 7 OS=Mus musculus GN=Ptk7 PE=1 SV=1	Q8BKG3	PTK7_MOUSE	118 kDa	MOUSE	99	92	164	118.333	175	106	228	169.667
266	Unconventional myosin-XVIIIa OS=Mus musculus GN=Myo18a PE=1 SV=2	Q9JMH9	MY18A_MOUSE	233 kDa	MOUSE	87	63	98	82.6667	101	100	149	116.667
267	Peripheral plasma membrane protein CASK OS=Mus musculus GN=Cask PE=1 SV=2	O70589	CSKP_MOUSE	105 kDa	MOUSE	99	90	86	91.6667	96	86	102	94.6667
268	Desmoplakin OS=Mus musculus GN=Dsp PE=1 SV=1	E9Q557	DESP_MOUSE	333 kDa	MOUSE	1	1	98	33.3333	483	151	97	243.667
269	Cluster of Mitogen-activated protein kinase 1 OS=Mus musculus GN=Mapk1 PE=1 SV=3	P63085	MK01_MOUSE	41 kDa	MOUSE	94	75	1	56.6667	93	78	459	210
270	Methionine--tRNA ligase, cytoplasmic OS=Mus musculus GN=Mars PE=1 SV=1	Q68FL6	SYMC_MOUSE	101 kDa	MOUSE	100	95	93	96	99	97	95	97
271	Staphylococcal nuclease domain-containing protein 1 OS=Mus musculus GN=Snd1 PE=1 SV=1	Q78PY7	SND1_MOUSE	102 kDa	MOUSE	99	90	99	96	97	91	100	96
272	Eukaryotic translation initiation factor 3 subunit B OS=Mus musculus GN=Eif3b PE=1 SV=1	Q8JZQ9	EIF3B_MOUSE	91 kDa	MOUSE	114	101	97	104	96	85	98	93
273	Vacuolar protein sorting-associated protein 35 OS=Mus musculus GN=Vps35 PE=1 SV=1	Q9EQH3	VPS35_MOUSE	92 kDa	MOUSE	135	102	105	114	95	83	97	91.6667
274	Exportin-1 OS=Mus musculus GN=Xpo1 PE=1 SV=1	Q6P5F9	XPO1_MOUSE	123 kDa	MOUSE	100	95	126	107	94	80	97	90.3333
275	60S ribosomal protein L21 OS=Mus musculus GN=Rpl21 PE=1 SV=3	O09167	RL21_MOUSE	19 kDa	MOUSE	94	75	99	89.3333	86	58	96	80
276	High affinity cationic amino acid transporter 1 OS=Mus musculus GN=Slc7a1 PE=1 SV=1	Q09143	CTR1_MOUSE	67 kDa	MOUSE	160	105	92	119	98	94	87	93
277	F-actin-capping protein subunit beta OS=Mus musculus GN=Capzb PE=1 SV=3	P47757	CAPZB_MOUSE	31 kDa	MOUSE	93	72	140	101.667	97	87	99	94.3333
278	Elongator complex protein 1 OS=Mus musculus GN=Ikbkap PE=1 SV=2	Q7TT37	ELP1_MOUSE	150 kDa	MOUSE	95	76	91	87.3333	98	95	98	97
279	Cluster of ATP-dependent RNA helicase DDX3X OS=Mus musculus GN=Ddx3x PE=1 SV=3	Q62167	DDX3X_MOUSE	73 kDa	MOUSE	100	96	93	96.3333	99	97	100	98.6667
280	40S ribosomal protein S23 OS=Mus musculus GN=Rps23 PE=1 SV=3	P62267	RS23_MOUSE	16 kDa	MOUSE	99	90	100	96.3333	91	72	100	87.6667
281	Prostaglandin F2 receptor negative regulator OS=Mus musculus GN=Ptgfrn PE=1 SV=2	Q9WV91	FPRP_MOUSE	99 kDa	MOUSE	99	94	97	96.6667	96	85	94	91.6667
282	Cluster of Calcium/calmodulin-dependent protein kinase type II subunit beta OS=Mus musculus GN=Camk2b PE=1 SV=2	P28652	KCC2B_MOUSE	60 kDa	MOUSE	97	82	98	92.3333	95	83	97	91.6667
283	Integrin alpha-7 OS=Mus musculus GN=Itga7 PE=1 SV=3	Q61738	ITA7_MOUSE	129 kDa	MOUSE	89	67	96	84	96	86	97	93
284	Glycine--tRNA ligase OS=Mus musculus GN=Gars PE=1 SV=1	Q9CZD3	SYG_MOUSE	82 kDa	MOUSE	96	79	88	87.6667	97	89	97	94.3333
285	Coatomer subunit beta OS=Mus musculus GN=Copb1 PE=1 SV=1	Q9JIF7	COPB_MOUSE	107 kDa	MOUSE	98	82	94	91.3333	103	101	98	100.667
286	Multifunctional protein ADE2 OS=Mus musculus GN=Paics PE=1 SV=4	Q9DCL9	PUR6_MOUSE	47 kDa	MOUSE	98	83	95	92	95	82	109	95.3333
287	Carbonic anhydrase 3 OS=Mus musculus GN=Ca3 PE=1 SV=3	P16015	CAH3_MOUSE	29 kDa	MOUSE	98	88	96	94	98	93	96	95.6667
288	60S ribosomal protein L35a OS=Mus musculus GN=Rpl35a PE=1 SV=2	O55142	RL35A_MOUSE	13 kDa	MOUSE	88	64	97	83	82	50	99	77
289	Protein disulfide-isomerase A4 OS=Mus musculus GN=Pdia4 PE=1 SV=3	P08003	PDIA4_MOUSE	72 kDa	MOUSE	91	70	87	82.6667	97	88	83	89.3333
290	Peptidyl-prolyl cis-trans isomerase FKBP4 OS=Mus musculus GN=Fkbp4 PE=1 SV=5	P30416	FKBP4_MOUSE	52 kDa	MOUSE	98	89	90	92.3333	94	81	98	91
291	Septin-2 OS=Mus musculus GN=Sept2 PE=1 SV=2	P42208	SEPT2_MOUSE	42 kDa	MOUSE	97	81	97	91.6667	96	86	96	92.6667
292	Niemann-Pick C1 protein OS=Mus musculus GN=Npc1 PE=1 SV=2	O35604	NPC1_MOUSE	143 kDa	MOUSE	91	71	95	85.6667	89	66	97	84
293	Heterogeneous nuclear ribonucleoprotein M OS=Mus musculus GN=Hnrnpm PE=1 SV=3	Q9D0E1	HNRPM_MOUSE	78 kDa	MOUSE	89	67	90	82	94	80	91	88.3333
294	FERM, RhoGEF and pleckstrin domain-containing protein 1 OS=Mus musculus GN=Farp1 PE=1 SV=1	F8VPU2	FARP1_MOUSE	119 kDa	MOUSE	96	80	88	88	92	75	95	87.3333
295	Hypoxia up-regulated protein 1 OS=Mus musculus GN=Hyou1 PE=1 SV=1	Q9JKR6	HYOU1_MOUSE	111 kDa	MOUSE	88	64	94	82	93	76	95	88
296	Ubiquitin carboxyl-terminal hydrolase 5 OS=Mus musculus GN=Usp5 PE=1 SV=1	P56399	UBP5_MOUSE	96 kDa	MOUSE	96	78	87	87	96	85	95	92
297	UDP-glucose:glycoprotein glucosyltransferase 1 OS=Mus musculus GN=Uggt1 PE=1 SV=4	Q6P5E4	UGGG1_MOUSE	176 kDa	MOUSE	89	66	94	83	93	77	97	89
298	Myb-binding protein 1A OS=Mus musculus GN=Mybbp1a PE=1 SV=2	Q7TPV4	MBB1A_MOUSE	152 kDa	MOUSE	93	72	88	84.3333	94	82	95	90.3333
299	Triosephosphate isomerase OS=Mus musculus GN=Tpi1 PE=1 SV=4	P17751	TPIS_MOUSE	32 kDa	MOUSE	88	64	91	81	95	85	96	92
300	Ras-related protein Rab-5C OS=Mus musculus GN=Rab5c PE=1 SV=2	P35278	RAB5C_MOUSE	23 kDa	MOUSE	247	120	87	151.333	354	127	97	192.667
301	60S ribosomal protein L32 OS=Mus musculus GN=Rpl32 PE=1 SV=2	P62911	RL32_MOUSE	16 kDa	MOUSE	94	74	217	128.333	86	60	297	147.667
302	Septin-9 OS=Mus musculus GN=Sept9 PE=1 SV=1	Q80UG5	SEPT9_MOUSE	66 kDa	MOUSE	98	88	92	92.6667	96	86	87	89.6667
303	Sodium bicarbonate cotransporter 3 OS=Mus musculus GN=Slc4a7 PE=1 SV=2	Q8BTY2	S4A7_MOUSE	117 kDa	MOUSE	99	91	97	95.6667	97	88	97	94
304	Solute carrier family 12 member 9 OS=Mus musculus GN=Slc12a9 PE=1 SV=2	Q99MR3	S12A9_MOUSE	96 kDa	MOUSE	95	77	98	90	93	77	98	89.3333
305	60S ribosomal protein L12 OS=Mus musculus GN=Rpl12 PE=1 SV=2	P35979	RL12_MOUSE	18 kDa	MOUSE	94	75	93	87.3333	91	72	95	86
306	26S protease regulatory subunit 7 OS=Mus musculus GN=Psmc2 PE=1 SV=5	P46471	PRS7_MOUSE	49 kDa	MOUSE	95	76	92	87.6667	93	79	93	88.3333
307	40S ribosomal protein S26 OS=Mus musculus GN=Rps26 PE=1 SV=3	P62855	RS26_MOUSE	13 kDa	MOUSE	97	81	93	90.3333	93	77	95	88.3333
308	Disco-interacting protein 2 homolog A OS=Mus musculus GN=Dip2a PE=1 SV=3	Q8BWT5	DIP2A_MOUSE	165 kDa	MOUSE	157	105	95	119	98	94	95	95.6667
309	26S proteasome non-ATPase regulatory subunit 6 OS=Mus musculus GN=Psmd6 PE=1 SV=1	Q99JI4	PSMD6_MOUSE	46 kDa	MOUSE	98	86	134	106	96	85	99	93.3333
310	Peroxisomal multifunctional enzyme type 2 OS=Mus musculus GN=Hsd17b4 PE=1 SV=3	P51660	DHB4_MOUSE	79 kDa	MOUSE	96	78	96	90	97	88	97	94
311	Fatty acid-binding protein, epidermal OS=Mus musculus GN=Fabp5 PE=1 SV=3	Q05816	FABP5_MOUSE	15 kDa	MOUSE	99	92	94	95	94	81	98	91
312	Rho GDP-dissociation inhibitor 1 OS=Mus musculus GN=Arhgdia PE=1 SV=3	Q99PT1	GDIR1_MOUSE	23 kDa	MOUSE	94	75	98	89	93	76	96	88.3333
313	Solute carrier family 2, facilitated glucose transporter member 1 OS=Mus musculus GN=Slc2a1 PE=1 SV=4	P17809	GTR1_MOUSE	54 kDa	MOUSE	98	84	92	91.3333	95	83	95	91
314	40S ribosomal protein S18 OS=Mus musculus GN=Rps18 PE=1 SV=3	P62270	RS18_MOUSE	18 kDa	MOUSE	94	75	96	88.3333	93	77	97	89
315	40S ribosomal protein S13 OS=Mus musculus GN=Rps13 PE=1 SV=2	P62301	RS13_MOUSE	17 kDa	MOUSE	79	49	92	73.3333	83	52	95	76.6667
316	14-3-3 protein zeta/delta OS=Mus musculus GN=Ywhaz PE=1 SV=1	P63101	1433Z_MOUSE	28 kDa	MOUSE	453	160	79	230.667	513	167	84	254.667
317	Ras GTPase-activating-like protein IQGAP2 OS=Mus musculus GN=Iqgap2 PE=1 SV=2	Q3UQ44	IQGA2_MOUSE	181 kDa	MOUSE	98	82	409	196.333	99	97	495	230.333
318	60S ribosomal protein L30 OS=Mus musculus GN=Rpl30 PE=1 SV=2	P62889	RL30_MOUSE	13 kDa	MOUSE	100	95	95	96.6667	89	68	100	85.6667
319	N(G),N(G)-dimethylarginine dimethylaminohydrolase 1 OS=Mus musculus GN=Ddah1 PE=1 SV=3	Q9CWS0	DDAH1_MOUSE	31 kDa	MOUSE	98	83	99	93.3333	98	92	92	94
320	60S ribosomal protein L27 OS=Mus musculus GN=Rpl27 PE=1 SV=2	P61358	RL27_MOUSE	16 kDa	MOUSE	97	82	96	91.6667	91	72	98	87
321	Threonine--tRNA ligase, cytoplasmic OS=Mus musculus GN=Tars PE=1 SV=2	Q9D0R2	SYTC_MOUSE	83 kDa	MOUSE	98	86	95	93	93	77	93	87.6667
322	Apolipoprotein E OS=Mus musculus GN=Apoe PE=1 SV=2	P08226	APOE_MOUSE	36 kDa	MOUSE	85	61	96	80.6667	88	66	95	83
323	Sodium/potassium-transporting ATPase subunit beta-1 OS=Mus musculus GN=Atp1b1 PE=1 SV=1	P14094	AT1B1_MOUSE	35 kDa	MOUSE	93	73	84	83.3333	88	64	91	81
324	V-type proton ATPase catalytic subunit A OS=Mus musculus GN=Atp6v1a PE=1 SV=2	P50516	VATA_MOUSE	68 kDa	MOUSE	97	81	92	90	87	61	90	79.3333
325	Actin-related protein 3 OS=Mus musculus GN=Actr3 PE=1 SV=3	Q99JY9	ARP3_MOUSE	47 kDa	MOUSE	95	76	95	88.6667	90	70	88	82.6667
326	DnaJ homolog subfamily A member 2 OS=Mus musculus GN=Dnaja2 PE=1 SV=1	Q9QYJ0	DNJA2_MOUSE	46 kDa	MOUSE	84	59	93	78.6667	87	63	93	81
327	Nucleolin OS=Mus musculus GN=Ncl PE=1 SV=2	P09405	NUCL_MOUSE	77 kDa	MOUSE	94	75	84	84.3333	95	83	89	89
328	DNA damage-binding protein 1 OS=Mus musculus GN=Ddb1 PE=1 SV=2	Q3U1J4	DDB1_MOUSE	127 kDa	MOUSE	92	71	92	85	90	70	97	85.6667
329	Septin-7 OS=Mus musculus GN=Sept7 PE=1 SV=1	O55131	SEPT7_MOUSE	51 kDa	MOUSE	98	89	90	92.3333	97	87	92	92
330	60S ribosomal protein L26 OS=Mus musculus GN=Rpl26 PE=1 SV=1	P61255	RL26_MOUSE	17 kDa	MOUSE	90	69	97	85.3333	85	56	98	79.6667
331	Cluster of Histone H2A type 1-F OS=Mus musculus GN=Hist1h2af PE=1 SV=3	Q8CGP5	H2A1F_MOUSE	14 kDa	MOUSE	98	82	90	90	149	105	86	113.333
332	Glutamine synthetase OS=Mus musculus GN=Glul PE=1 SV=6	P15105	GLNA_MOUSE	42 kDa	MOUSE	90	69	95	84.6667	84	56	124	88
333	Cleft lip and palate transmembrane protein 1 homolog OS=Mus musculus GN=Clptm1 PE=1 SV=1	Q8VBZ3	CLPT1_MOUSE	75 kDa	MOUSE	93	73	89	85	94	80	86	86.6667
334	Phosphoglucomutase-1 OS=Mus musculus GN=Pgm1 PE=1 SV=4	Q9D0F9	PGM1_MOUSE	61 kDa	MOUSE	95	77	91	87.6667	89	66	96	83.6667
335	Ribonucleoside-diphosphate reductase large subunit OS=Mus musculus GN=Rrm1 PE=1 SV=2	P07742	RIR1_MOUSE	90 kDa	MOUSE	90	68	93	83.6667	90	70	91	83.6667
336	60S ribosomal protein L28 OS=Mus musculus GN=Rpl28 PE=1 SV=2	P41105	RL28_MOUSE	16 kDa	MOUSE	84	59	89	77.3333	80	49	92	73.6667
337	Asparagine synthetase [glutamine-hydrolyzing] OS=Mus musculus GN=Asns PE=1 SV=3	Q61024	ASNS_MOUSE	64 kDa	MOUSE	92	71	84	82.3333	89	69	81	79.6667
338	Cluster of Receptor-type tyrosine-protein phosphatase F OS=Mus musculus GN=Ptprf PE=1 SV=1	A2A8L5	PTPRF_MOUSE	211 kDa	MOUSE	93	72	90	85	87	61	92	80
339	26S proteasome non-ATPase regulatory subunit 3 OS=Mus musculus GN=Psmd3 PE=1 SV=3	P14685	PSMD3_MOUSE	61 kDa	MOUSE	93	72	91	85.3333	90	70	88	82.6667
340	Lupus La protein homolog OS=Mus musculus GN=Ssb PE=1 SV=1	P32067	LA_MOUSE	48 kDa	MOUSE	88	65	91	81.3333	87	62	92	80.3333
341	Cluster of Transportin-1 OS=Mus musculus GN=Tnpo1 PE=1 SV=2	Q8BFY9	TNPO1_MOUSE	102 kDa	MOUSE	96	77	87	86.6667	95	83	88	88.6667
342	Eukaryotic translation initiation factor 3 subunit C OS=Mus musculus GN=Eif3c PE=1 SV=1	Q8R1B4	EIF3C_MOUSE	106 kDa	MOUSE	93	73	93	86.3333	93	77	97	89
343	Cluster of EH domain-containing protein 1 OS=Mus musculus GN=Ehd1 PE=1 SV=1	Q9WVK4	EHD1_MOUSE	61 kDa	MOUSE	91	69	91	83.6667	92	75	95	87.3333
344	Malate dehydrogenase, cytoplasmic OS=Mus musculus GN=Mdh1 PE=1 SV=3	P14152	MDHC_MOUSE	37 kDa	MOUSE	89	68	89	82	88	64	95	82.3333
345	Very-long-chain 3-oxoacyl-CoA reductase OS=Mus musculus GN=Hsd17b12 PE=1 SV=1	O70503	DHB12_MOUSE	35 kDa	MOUSE	93	72	89	84.6667	93	76	89	86
346	ATP synthase subunit alpha, mitochondrial OS=Mus musculus GN=Atp5a1 PE=1 SV=1	Q03265	ATPA_MOUSE	60 kDa	MOUSE	88	65	91	81.3333	91	73	95	86.3333
347	Cluster of Leucine-rich repeats and immunoglobulin-like domains protein 1 OS=Mus musculus GN=Lrig1 PE=2 SV=2	P70193	LRIG1_MOUSE	119 kDa	MOUSE	85	62	87	78	88	65	94	82.3333
348	Heterogeneous nuclear ribonucleoproteins C1/C2 OS=Mus musculus GN=Hnrnpc PE=1 SV=1	Q9Z204	HNRPC_MOUSE	34 kDa	MOUSE	87	63	85	78.3333	90	71	90	83.6667
349	Dedicator of cytokinesis protein 10 OS=Mus musculus GN=Dock10 PE=1 SV=3	Q8BZN6	DOC10_MOUSE	246 kDa	MOUSE	82	55	86	74.3333	92	74	93	86.3333
350	Structural maintenance of chromosomes protein 2 OS=Mus musculus GN=Smc2 PE=1 SV=2	Q8CG48	SMC2_MOUSE	134 kDa	MOUSE	85	59	81	75	90	71	94	85
351	Farnesyl pyrophosphate synthase OS=Mus musculus GN=Fdps PE=1 SV=1	Q920E5	FPPS_MOUSE	41 kDa	MOUSE	85	59	84	76	97	89	93	93
352	Nuclease-sensitive element-binding protein 1 OS=Mus musculus GN=Ybx1 PE=1 SV=3	P62960	YBOX1_MOUSE	36 kDa	MOUSE	97	81	84	87.3333	92	74	98	88
353	Cluster of Histone H3.2 OS=Mus musculus GN=Hist1h3b PE=1 SV=2	P84228	H32_MOUSE	15 kDa	MOUSE	38	18	94	50	39	18	94	50.3333
354	Rabankyrin-5 OS=Mus musculus GN=Ankfy1 PE=1 SV=2	Q810B6	ANFY1_MOUSE	129 kDa	MOUSE	89	66	40	65	92	75	40	69
355	Phosphatidylinositol 4-kinase alpha OS=Mus musculus GN=Pi4ka PE=1 SV=2	E9Q3L2	PI4KA_MOUSE	237 kDa	MOUSE	84	58	88	76.6667	89	67	95	83.6667
356	Syntenin-1 OS=Mus musculus GN=Sdcbp PE=1 SV=1	O08992	SDCB1_MOUSE	32 kDa	MOUSE	56	57	58	57	58	59	60	59
357	Serpin H1 OS=Mus musculus GN=Serpinh1 PE=1 SV=3	P19324	SERPH_MOUSE	47 kDa	MOUSE	93	72	82	82.3333	89	66	87	80.6667
358	Proliferation-associated protein 2G4 OS=Mus musculus GN=Pa2g4 PE=1 SV=3	P50580	PA2G4_MOUSE	44 kDa	MOUSE	94	73	90	85.6667	95	83	91	89.6667
359	DnaJ homolog subfamily A member 1 OS=Mus musculus GN=Dnaja1 PE=1 SV=1	P63037	DNJA1_MOUSE	45 kDa	MOUSE	87	63	91	80.3333	92	74	96	87.3333
360	Neurofibromin OS=Mus musculus GN=Nf1 PE=1 SV=1	Q04690	NF1_MOUSE	320 kDa	MOUSE	70	39	86	65	91	73	94	86
361	Glycogen [starch] synthase, muscle OS=Mus musculus GN=Gys1 PE=1 SV=2	Q9Z1E4	GYS1_MOUSE	84 kDa	MOUSE	89	66	71	75.3333	92	74	94	86.6667
362	Cluster of Ribose-phosphate pyrophosphokinase 2 OS=Mus musculus GN=Prps2 PE=1 SV=4	Q9CS42	PRPS2_MOUSE	35 kDa	MOUSE	85	60	88	77.6667	84	56	94	78
363	Tight junction protein ZO-1 OS=Mus musculus GN=Tjp1 PE=1 SV=2	P39447	ZO1_MOUSE	195 kDa	MOUSE	85	62	84	77	88	66	85	79.6667
364	Chloride intracellular channel protein 1 OS=Mus musculus GN=Clic1 PE=1 SV=3	Q9Z1Q5	CLIC1_MOUSE	27 kDa	MOUSE	98	88	85	90.3333	89	67	91	82.3333
365	Cluster of Alcohol dehydrogenase class-3 OS=Mus musculus GN=Adh5 PE=1 SV=3	P28474	ADHX_MOUSE	40 kDa	MOUSE	80	52	96	76	80	48	92	73.3333
366	60S ribosomal protein L19 OS=Mus musculus GN=Rpl19 PE=1 SV=1	P84099	RL19_MOUSE	23 kDa	MOUSE	83	56	80	73	88	64	81	77.6667
367	60S ribosomal protein L24 OS=Mus musculus GN=Rpl24 PE=1 SV=2	Q8BP67	RL24_MOUSE	18 kDa	MOUSE	98	83	82	87.6667	91	72	89	84
368	CD9 antigen OS=Mus musculus GN=Cd9 PE=1 SV=2	P40240	CD9_MOUSE	25 kDa	MOUSE	65	62	82	69.6667	42	42	41	41.6667
369	Asparagine--tRNA ligase, cytoplasmic OS=Mus musculus GN=Nars PE=1 SV=2	Q8BP47	SYNC_MOUSE	64 kDa	MOUSE	96	80	85	87	83	52	75	70
370	26S protease regulatory subunit 6A OS=Mus musculus GN=Psmc3 PE=1 SV=2	O88685	PRS6A_MOUSE	50 kDa	MOUSE	86	63	94	81	88	66	84	79.3333
371	Cluster of Serine/threonine-protein kinase TAO1 OS=Mus musculus GN=Taok1 PE=1 SV=1	Q5F2E8	TAOK1_MOUSE	116 kDa	MOUSE	75	45	86	68.6667	75	43	91	69.6667
372	Bifunctional purine biosynthesis protein PURH OS=Mus musculus GN=Atic PE=1 SV=2	Q9CWJ9	PUR9_MOUSE	64 kDa	MOUSE	91	70	77	79.3333	87	62	76	75
373	Uncharacterized protein C2orf72 homolog OS=Mus musculus PE=1 SV=2	Q9CYS6	CB072_MOUSE	30 kDa	MOUSE	93	72	90	85	91	72	89	84
374	Cluster of Phosphatidylinositol-binding clathrin assembly protein OS=Mus musculus GN=Picalm PE=1 SV=1	Q7M6Y3	PICAL_MOUSE	72 kDa	MOUSE	95	77	90	87.3333	89	67	93	83
375	SLIT-ROBO Rho GTPase-activating protein 2 OS=Mus musculus GN=Srgap2 PE=1 SV=2	Q91Z67	SRGP2_MOUSE	121 kDa	MOUSE	91	70	93	84.6667	91	72	92	85
376	Protein piccolo OS=Mus musculus GN=Pclo PE=1 SV=4	Q9QYX7	PCLO_MOUSE	551 kDa	MOUSE	8	8	90	35.3333	7	7	93	35.6667
377	Cluster of Alpha-centractin OS=Mus musculus GN=Actr1a PE=1 SV=1	P61164	ACTZ_MOUSE	43 kDa	MOUSE	88	65	8	53.6667	83	53	7	47.6667
378	Proteasome subunit alpha type-1 OS=Mus musculus GN=Psma1 PE=1 SV=1	Q9R1P4	PSA1_MOUSE	30 kDa	MOUSE	90	69	87	82	84	54	84	74
379	Alkaline phosphatase, tissue-nonspecific isozyme OS=Mus musculus GN=Alpl PE=1 SV=2	P09242	PPBT_MOUSE	58 kDa	MOUSE	91	69	89	83	89	67	85	80.3333
380	Regulator of nonsense transcripts 1 OS=Mus musculus GN=Upf1 PE=1 SV=2	Q9EPU0	RENT1_MOUSE	124 kDa	MOUSE	86	62	89	79	93	76	92	87
381	Fatty acid desaturase 1 OS=Mus musculus GN=Fads1 PE=1 SV=1	Q920L1	FADS1_MOUSE	52 kDa	MOUSE	88	65	85	79.3333	87	62	95	81.3333
382	Signal transducer and activator of transcription 3 OS=Mus musculus GN=Stat3 PE=1 SV=2	P42227	STAT3_MOUSE	88 kDa	MOUSE	84	58	87	76.3333	89	70	88	82.3333
383	60S ribosomal protein L10a OS=Mus musculus GN=Rpl10a PE=1 SV=3	P53026	RL10A_MOUSE	25 kDa	MOUSE	83	57	83	74.3333	88	66	92	82
384	Casein kinase II subunit alpha OS=Mus musculus GN=Csnk2a1 PE=1 SV=2	Q60737	CSK21_MOUSE	45 kDa	MOUSE	86	62	82	76.6667	91	73	91	85
385	Heterogeneous nuclear ribonucleoprotein Q OS=Mus musculus GN=Syncrip PE=1 SV=2	Q7TMK9	HNRPQ_MOUSE	70 kDa	MOUSE	89	68	84	80.3333	87	61	94	80.6667
386	Structural maintenance of chromosomes protein 4 OS=Mus musculus GN=Smc4 PE=1 SV=1	Q8CG47	SMC4_MOUSE	147 kDa	MOUSE	79	49	88	72	86	58	88	77.3333
387	Centrosomal protein of 162 kDa OS=Mus musculus GN=Cep162 PE=1 SV=2	Q6ZQ06	CE162_MOUSE	161 kDa	MOUSE	34	17	79	43.3333	6	6	86	32.6667
388	L-lactate dehydrogenase B chain OS=Mus musculus GN=Ldhb PE=1 SV=2	P16125	LDHB_MOUSE	37 kDa	MOUSE	100	94	38	77.3333	100	99	6	68.3333
389	Protein tweety homolog 3 OS=Mus musculus GN=Ttyh3 PE=1 SV=1	Q6P5F7	TTYH3_MOUSE	58 kDa	MOUSE	97	81	98	92	85	56	100	80.3333
390	7-dehydrocholesterol reductase OS=Mus musculus GN=Dhcr7 PE=1 SV=1	O88455	DHCR7_MOUSE	54 kDa	MOUSE	95	77	94	88.6667	89	68	86	81
391	Cluster of Serine/threonine-protein phosphatase 2A catalytic subunit alpha isoform OS=Mus musculus GN=Ppp2ca PE=1 SV=1	P63330	PP2AA_MOUSE	36 kDa	MOUSE	93	72	93	86	92	75	92	86.3333
392	Nicastrin OS=Mus musculus GN=Ncstn PE=1 SV=3	P57716	NICA_MOUSE	78 kDa	MOUSE	88	66	90	81.3333	86	58	95	79.6667
393	Cluster of Ras-related protein Rab-11B OS=Mus musculus GN=Rab11b PE=1 SV=3	P46638	RB11B_MOUSE	24 kDa	MOUSE	96	78	88	87.3333	80	49	86	71.6667
394	40S ribosomal protein S7 OS=Mus musculus GN=Rps7 PE=2 SV=1	P62082	RS7_MOUSE	22 kDa	MOUSE	85	60	94	79.6667	83	54	81	72.6667
395	Peroxiredoxin-2 OS=Mus musculus GN=Prdx2 PE=1 SV=3	Q61171	PRDX2_MOUSE	22 kDa	MOUSE	82	54	84	73.3333	81	50	85	72
396	Malate dehydrogenase, mitochondrial OS=Mus musculus GN=Mdh2 PE=1 SV=3	P08249	MDHM_MOUSE	36 kDa	MOUSE	89	67	81	79	88	64	82	78
397	ATP-binding cassette sub-family D member 3 OS=Mus musculus GN=Abcd3 PE=1 SV=2	P55096	ABCD3_MOUSE	75 kDa	MOUSE	68	37	88	64.3333	75	43	89	69
398	Heterogeneous nuclear ribonucleoprotein A3 OS=Mus musculus GN=Hnrnpa3 PE=1 SV=1	Q8BG05	ROA3_MOUSE	40 kDa	MOUSE	88	64	69	73.6667	92	75	75	80.6667
399	26S proteasome non-ATPase regulatory subunit 12 OS=Mus musculus GN=Psmd12 PE=1 SV=4	Q9D8W5	PSD12_MOUSE	53 kDa	MOUSE	85	62	87	78	83	54	95	77.3333
400	Tryptophan--tRNA ligase, cytoplasmic OS=Mus musculus GN=Wars PE=1 SV=2	P32921	SYWC_MOUSE	54 kDa	MOUSE	86	63	84	77.6667	87	61	85	77.6667
401	Junction plakoglobin OS=Mus musculus GN=Jup PE=1 SV=3	Q02257	PLAK_MOUSE	82 kDa	MOUSE	74	44	86	68	357	128	88	191
402	Carbamoyl-phosphate synthase [ammonia], mitochondrial OS=Mus musculus GN=Cps1 PE=1 SV=2	Q8C196	CPSM_MOUSE	165 kDa	MOUSE	82	54	76	70.6667	79	47	305	143.667
403	Actin-related protein 2/3 complex subunit 2 OS=Mus musculus GN=Arpc2 PE=1 SV=3	Q9CVB6	ARPC2_MOUSE	34 kDa	MOUSE	79	50	81	70	88	65	79	77.3333
404	Surfeit locus protein 4 OS=Mus musculus GN=Surf4 PE=1 SV=1	Q64310	SURF4_MOUSE	30 kDa	MOUSE	89	67	80	78.6667	83	52	90	75
405	Calpain-5 OS=Mus musculus GN=Capn5 PE=1 SV=1	O08688	CAN5_MOUSE	73 kDa	MOUSE	74	44	88	68.6667	81	50	84	71.6667
406	Cluster of Lamin-B1 OS=Mus musculus GN=Lmnb1 PE=1 SV=3	P14733	LMNB1_MOUSE	67 kDa	MOUSE	88	66	76	76.6667	85	57	82	74.6667
407	26S protease regulatory subunit 10B OS=Mus musculus GN=Psmc6 PE=1 SV=1	P62334	PRS10_MOUSE	44 kDa	MOUSE	89	68	87	81.3333	83	52	86	73.6667
408	Choline transporter-like protein 2 OS=Mus musculus GN=Slc44a2 PE=1 SV=2	Q8BY89	CTL2_MOUSE	80 kDa	MOUSE	89	68	88	81.6667	82	51	84	72.3333
409	NADPH--cytochrome P450 reductase OS=Mus musculus GN=Por PE=1 SV=2	P37040	NCPR_MOUSE	77 kDa	MOUSE	79	49	88	72	87	63	83	77.6667
410	Choline transporter-like protein 1 OS=Mus musculus GN=Slc44a1 PE=1 SV=3	Q6X893	CTL1_MOUSE	73 kDa	MOUSE	83	58	79	73.3333	87	62	89	79.3333
411	Dynactin subunit 1 OS=Mus musculus GN=Dctn1 PE=1 SV=3	O08788	DCTN1_MOUSE	142 kDa	MOUSE	83	57	82	74	90	71	88	83
412	Receptor-type tyrosine-protein phosphatase zeta OS=Mus musculus GN=Ptprz1 PE=1 SV=1	B9EKR1	PRPTZ_MOUSE	254 kDa	MOUSE	80	52	82	71.3333	84	55	93	77.3333
413	Pre-mRNA-splicing factor ATP-dependent RNA helicase DHX15 OS=Mus musculus GN=Dhx15 PE=1 SV=2	O35286	DHX15_MOUSE	91 kDa	MOUSE	74	43	80	65.6667	86	60	85	77
414	NADP-dependent malic enzyme OS=Mus musculus GN=Me1 PE=1 SV=2	P06801	MAOX_MOUSE	64 kDa	MOUSE	84	59	75	72.6667	86	58	87	77
415	Tripeptidyl-peptidase 2 OS=Mus musculus GN=Tpp2 PE=1 SV=3	Q64514	TPP2_MOUSE	140 kDa	MOUSE	81	52	83	72	88	65	86	79.6667
416	SUMO-activating enzyme subunit 1 OS=Mus musculus GN=Sae1 PE=1 SV=1	Q9R1T2	SAE1_MOUSE	39 kDa	MOUSE	30	15	80	41.6667	33	16	90	46.3333
417	V-type proton ATPase subunit B, brain isoform OS=Mus musculus GN=Atp6v1b2 PE=1 SV=1	P62814	VATB2_MOUSE	57 kDa	MOUSE	88	66	32	62	88	65	35	62.6667
418	Cluster of Ras-related protein Rab-6A OS=Mus musculus GN=Rab6a PE=1 SV=4	P35279	RAB6A_MOUSE	24 kDa	MOUSE	198	113	87	132.667	89	68	91	82.6667
419	Cluster of Aldose reductase OS=Mus musculus GN=Akr1b1 PE=1 SV=3	P45376	ALDR_MOUSE	36 kDa	MOUSE	84	58	167	103	89	67	92	82.6667
420	Rho-associated protein kinase 2 OS=Mus musculus GN=Rock2 PE=1 SV=1	P70336	ROCK2_MOUSE	161 kDa	MOUSE	90	69	82	80.3333	88	65	92	81.6667
421	26S proteasome non-ATPase regulatory subunit 11 OS=Mus musculus GN=Psmd11 PE=1 SV=3	Q8BG32	PSD11_MOUSE	47 kDa	MOUSE	86	63	89	79.3333	83	52	91	75.3333
422	Pituitary adenylate cyclase-activating polypeptide type I receptor OS=Mus musculus GN=Adcyap1r1 PE=1 SV=1	P70205	PACR_MOUSE	57 kDa	MOUSE	61	30	86	59	64	33	84	60.3333
423	Sodium/potassium-transporting ATPase subunit beta-3 OS=Mus musculus GN=Atp1b3 PE=1 SV=1	P97370	AT1B3_MOUSE	32 kDa	MOUSE	83	58	61	67.3333	79	47	65	63.6667
424	Lysosome-associated membrane glycoprotein 1 OS=Mus musculus GN=Lamp1 PE=1 SV=2	P11438	LAMP1_MOUSE	44 kDa	MOUSE	96	79	82	85.6667	85	57	79	73.6667
425	ATP-dependent 6-phosphofructokinase, muscle type OS=Mus musculus GN=Pfkm PE=1 SV=3	P47857	PFKAM_MOUSE	85 kDa	MOUSE	92	71	94	85.6667	95	83	86	88
426	40S ribosomal protein S17 OS=Mus musculus GN=Rps17 PE=1 SV=2	P63276	RS17_MOUSE	16 kDa	MOUSE	84	59	90	77.6667	88	64	96	82.6667
427	Citrate synthase, mitochondrial OS=Mus musculus GN=Cs PE=1 SV=1	Q9CZU6	CISY_MOUSE	52 kDa	MOUSE	83	57	83	74.3333	80	48	89	72.3333
428	Laminin subunit beta-2 OS=Mus musculus GN=Lamb2 PE=1 SV=2	Q61292	LAMB2_MOUSE	197 kDa	MOUSE	77	47	82	68.6667	88	66	81	78.3333
429	Arginine--tRNA ligase, cytoplasmic OS=Mus musculus GN=Rars PE=1 SV=2	Q9D0I9	SYRC_MOUSE	76 kDa	MOUSE	87	64	78	76.3333	79	47	91	72.3333
430	Sterol-4-alpha-carboxylate 3-dehydrogenase, decarboxylating OS=Mus musculus GN=Nsdhl PE=1 SV=1	Q9R1J0	NSDHL_MOUSE	41 kDa	MOUSE	82	54	87	74.3333	84	55	80	73
431	Ataxin-10 OS=Mus musculus GN=Atxn10 PE=1 SV=2	P28658	ATX10_MOUSE	54 kDa	MOUSE	83	58	81	74	87	61	85	77.6667
432	Eukaryotic translation initiation factor 3 subunit L OS=Mus musculus GN=Eif3l PE=1 SV=1	Q8QZY1	EIF3L_MOUSE	67 kDa	MOUSE	86	63	82	77	81	50	88	73
433	Tetraspanin-6 OS=Mus musculus GN=Tspan6 PE=1 SV=1	O70401	TSN6_MOUSE	27 kDa	MOUSE	82	53	85	73.3333	87	61	82	76.6667
434	ATP-dependent 6-phosphofructokinase, liver type OS=Mus musculus GN=Pfkl PE=1 SV=4	P12382	PFKAL_MOUSE	85 kDa	MOUSE	97	81	81	86.3333	92	74	88	84.6667
435	ATP synthase subunit beta, mitochondrial OS=Mus musculus GN=Atp5b PE=1 SV=2	P56480	ATPB_MOUSE	56 kDa	MOUSE	90	69	94	84.3333	86	59	94	79.6667
436	14-3-3 protein theta OS=Mus musculus GN=Ywhaq PE=1 SV=1	P68254	1433T_MOUSE	28 kDa	MOUSE	400	144	89	211	454	147	87	229.333
437	40S ribosomal protein S24 OS=Mus musculus GN=Rps24 PE=1 SV=1	P62849	RS24_MOUSE	15 kDa	MOUSE	82	54	332	156	85	57	436	192.667
438	ER membrane protein complex subunit 1 OS=Mus musculus GN=Emc1 PE=1 SV=1	Q8C7X2	EMC1_MOUSE	112 kDa	MOUSE	83	58	81	74	79	47	86	70.6667
439	60S ribosomal protein L34 OS=Mus musculus GN=Rpl34 PE=1 SV=2	Q9D1R9	RL34_MOUSE	13 kDa	MOUSE	71	41	82	64.6667	63	32	79	58
440	Voltage-dependent calcium channel subunit alpha-2/delta-1 OS=Mus musculus GN=Cacna2d1 PE=1 SV=1	O08532	CA2D1_MOUSE	125 kDa	MOUSE	76	45	74	65	84	56	64	68
441	60S ribosomal protein L27a OS=Mus musculus GN=Rpl27a PE=1 SV=5	P14115	RL27A_MOUSE	17 kDa	MOUSE	82	55	77	71.3333	84	56	85	75
442	Voltage-dependent anion-selective channel protein 1 OS=Mus musculus GN=Vdac1 PE=1 SV=3	Q60932	VDAC1_MOUSE	32 kDa	MOUSE	85	60	81	75.3333	88	66	85	79.6667
443	Phosphate carrier protein, mitochondrial OS=Mus musculus GN=Slc25a3 PE=1 SV=1	Q8VEM8	MPCP_MOUSE	40 kDa	MOUSE	75	45	84	68	71	39	91	67
444	6-phosphogluconate dehydrogenase, decarboxylating OS=Mus musculus GN=Pgd PE=1 SV=3	Q9DCD0	6PGD_MOUSE	53 kDa	MOUSE	84	59	77	73.3333	87	61	72	73.3333
445	Annexin A2 OS=Mus musculus GN=Anxa2 PE=1 SV=2	P07356	ANXA2_MOUSE	39 kDa	MOUSE	67	36	83	62	91	73	88	84
446	Serine--tRNA ligase, cytoplasmic OS=Mus musculus GN=Sars PE=1 SV=3	P26638	SYSC_MOUSE	58 kDa	MOUSE	84	58	68	70	87	63	94	81.3333
447	Phospholipid-transporting ATPase IA OS=Mus musculus GN=Atp8a1 PE=1 SV=2	P70704	AT8A1_MOUSE	131 kDa	MOUSE	81	52	82	71.6667	87	62	89	79.3333
448	Phosphatidylethanolamine-binding protein 1 OS=Mus musculus GN=Pebp1 PE=1 SV=3	P70296	PEBP1_MOUSE	21 kDa	MOUSE	90	69	80	79.6667	78	46	88	70.6667
449	Serine-threonine kinase receptor-associated protein OS=Mus musculus GN=Strap PE=1 SV=2	Q9Z1Z2	STRAP_MOUSE	38 kDa	MOUSE	80	51	89	73.3333	89	67	78	78
450	Aldehyde dehydrogenase family 8 member A1 OS=Mus musculus GN=Aldh8a1 PE=1 SV=1	Q8BH00	AL8A1_MOUSE	54 kDa	MOUSE	88	64	80	77.3333	80	49	91	73.3333
451	Basigin OS=Mus musculus GN=Bsg PE=1 SV=2	P18572	BASI_MOUSE	42 kDa	MOUSE	84	59	86	76.3333	88	64	81	77.6667
452	Microtubule-actin cross-linking factor 1 OS=Mus musculus GN=Macf1 PE=1 SV=2	Q9QXZ0	MACF1_MOUSE	832 kDa	MOUSE	66	35	83	61.3333	86	61	89	78.6667
453	CD151 antigen OS=Mus musculus GN=Cd151 PE=1 SV=2	O35566	CD151_MOUSE	28 kDa	MOUSE	69	39	67	58.3333	69	37	87	64.3333
454	Integrin-linked protein kinase OS=Mus musculus GN=Ilk PE=1 SV=2	O55222	ILK_MOUSE	51 kDa	MOUSE	77	47	71	65	82	51	69	67.3333
455	26S protease regulatory subunit 4 OS=Mus musculus GN=Psmc1 PE=1 SV=1	P62192	PRS4_MOUSE	49 kDa	MOUSE	74	43	78	65	83	54	83	73.3333
456	Heterogeneous nuclear ribonucleoprotein L OS=Mus musculus GN=Hnrnpl PE=1 SV=2	Q8R081	HNRPL_MOUSE	64 kDa	MOUSE	83	57	75	71.6667	76	44	84	68
457	Cluster of Inosine-5'-monophosphate dehydrogenase 2 OS=Mus musculus GN=Impdh2 PE=1 SV=2	P24547	IMDH2_MOUSE	56 kDa	MOUSE	81	53	82	72	85	57	77	73
458	Stress-70 protein, mitochondrial OS=Mus musculus GN=Hspa9 PE=1 SV=3	P38647	GRP75_MOUSE	73 kDa	MOUSE	82	56	81	73	84	56	86	75.3333
459	Acetoacetyl-CoA synthetase OS=Mus musculus GN=Aacs PE=1 SV=1	Q9D2R0	AACS_MOUSE	75 kDa	MOUSE	74	44	81	66.3333	82	52	85	73
460	Cluster of Protein arginine N-methyltransferase 1 OS=Mus musculus GN=Prmt1 PE=1 SV=1	Q9JIF0	ANM1_MOUSE	42 kDa	MOUSE	85	62	76	74.3333	81	50	83	71.3333
461	Phospholipase D1 OS=Mus musculus GN=Pld1 PE=2 SV=1	Q9Z280	PLD1_MOUSE	124 kDa	MOUSE	73	43	84	66.6667	65	34	82	60.3333
462	Calpain-2 catalytic subunit OS=Mus musculus GN=Capn2 PE=1 SV=4	O08529	CAN2_MOUSE	80 kDa	MOUSE	77	47	75	66.3333	83	53	66	67.3333
463	Integrin alpha-1 OS=Mus musculus GN=Itga1 PE=1 SV=2	Q3V3R4	ITA1_MOUSE	131 kDa	MOUSE	65	34	78	59	77	45	84	68.6667
464	Importin-9 OS=Mus musculus GN=Ipo9 PE=1 SV=3	Q91YE6	IPO9_MOUSE	116 kDa	MOUSE	77	47	66	63.3333	69	37	77	61
465	Hsc70-interacting protein OS=Mus musculus GN=St13 PE=1 SV=1	Q99L47	F10A1_MOUSE	42 kDa	MOUSE	71	41	78	63.3333	71	39	69	59.6667
466	Dolichyl-diphosphooligosaccharide--protein glycosyltransferase subunit STT3A OS=Mus musculus GN=Stt3a PE=1 SV=1	P46978	STT3A_MOUSE	81 kDa	MOUSE	76	46	73	65	74	41	72	62.3333
467	Eukaryotic translation initiation factor 2 subunit 1 OS=Mus musculus GN=Eif2s1 PE=1 SV=3	Q6ZWX6	IF2A_MOUSE	36 kDa	MOUSE	67	36	78	60.3333	80	48	74	67.3333
468	Peroxisomal acyl-coenzyme A oxidase 1 OS=Mus musculus GN=Acox1 PE=1 SV=5	Q9R0H0	ACOX1_MOUSE	75 kDa	MOUSE	78	48	68	64.6667	81	50	80	70.3333
469	Histone H1.5 OS=Mus musculus GN=Hist1h1b PE=1 SV=2	P43276	H15_MOUSE	23 kDa	MOUSE	94	75	78	82.3333	95	82	82	86.3333
470	Cluster of Ras-related protein Rab-2A OS=Mus musculus GN=Rab2a PE=1 SV=1	P53994	RAB2A_MOUSE	24 kDa	MOUSE	87	64	92	81	79	47	96	74
471	Transmembrane 9 superfamily member 2 OS=Mus musculus GN=Tm9sf2 PE=1 SV=1	P58021	TM9S2_MOUSE	75 kDa	MOUSE	73	43	86	67.3333	73	41	80	64.6667
472	Cytoskeleton-associated protein 5 OS=Mus musculus GN=Ckap5 PE=1 SV=1	A2AGT5	CKAP5_MOUSE	226 kDa	MOUSE	78	49	75	67.3333	79	47	74	66.6667
473	Cluster of GTPase KRas OS=Mus musculus GN=Kras PE=1 SV=1	P32883	RASK_MOUSE	22 kDa	MOUSE	84	59	79	74	79	47	79	68.3333
474	Glucose-6-phosphate 1-dehydrogenase X OS=Mus musculus GN=G6pdx PE=1 SV=3	Q00612	G6PD1_MOUSE	59 kDa	MOUSE	76	46	83	68.3333	77	46	80	67.6667
475	Laminin subunit beta-1 OS=Mus musculus GN=Lamb1 PE=1 SV=3	P02469	LAMB1_MOUSE	197 kDa	MOUSE	68	37	78	61	86	60	78	74.6667
476	Peptidyl-prolyl cis-trans isomerase B OS=Mus musculus GN=Ppib PE=1 SV=2	P24369	PPIB_MOUSE	24 kDa	MOUSE	79	50	69	66	71	39	87	65.6667
477	60S ribosomal protein L23a OS=Mus musculus GN=Rpl23a PE=1 SV=1	P62751	RL23A_MOUSE	18 kDa	MOUSE	77	48	79	68	74	41	72	62.3333
478	Cluster of Calcium-binding protein 39 OS=Mus musculus GN=Cab39 PE=1 SV=2	Q06138	CAB39_MOUSE	40 kDa	MOUSE	72	42	78	64	76	44	74	64.6667
479	Nucleolar RNA helicase 2 OS=Mus musculus GN=Ddx21 PE=1 SV=3	Q9JIK5	DDX21_MOUSE	94 kDa	MOUSE	72	41	74	62.3333	75	43	76	64.6667
480	40S ribosomal protein S5 OS=Mus musculus GN=Rps5 PE=1 SV=3	P97461	RS5_MOUSE	23 kDa	MOUSE	79	50	73	67.3333	69	37	75	60.3333
481	Profilin-1 OS=Mus musculus GN=Pfn1 PE=1 SV=2	P62962	PROF1_MOUSE	15 kDa	MOUSE	80	52	79	70.3333	86	58	70	71.3333
482	Serine/threonine-protein kinase mTOR OS=Mus musculus GN=Mtor PE=1 SV=2	Q9JLN9	MTOR_MOUSE	289 kDa	MOUSE	50	23	80	51	84	55	86	75
483	Cluster of Plexin-A1 OS=Mus musculus GN=Plxna1 PE=1 SV=1	P70206	PLXA1_MOUSE	211 kDa	MOUSE	49	23	50	40.6667	80	49	85	71.3333
484	Dolichyl-diphosphooligosaccharide--protein glycosyltransferase subunit STT3B OS=Mus musculus GN=Stt3b PE=1 SV=2	Q3TDQ1	STT3B_MOUSE	93 kDa	MOUSE	65	34	50	49.6667	70	38	81	63
485	Splicing factor 3B subunit 1 OS=Mus musculus GN=Sf3b1 PE=1 SV=1	Q99NB9	SF3B1_MOUSE	146 kDa	MOUSE	72	42	66	60	83	54	71	69.3333
486	Reticulon-4 OS=Mus musculus GN=Rtn4 PE=1 SV=2	Q99P72	RTN4_MOUSE	127 kDa	MOUSE	81	53	74	69.3333	78	46	84	69.3333
487	Disintegrin and metalloproteinase domain-containing protein 10 OS=Mus musculus GN=Adam10 PE=1 SV=2	O35598	ADA10_MOUSE	84 kDa	MOUSE	75	45	81	67	76	44	78	66
488	1-phosphatidylinositol 4,5-bisphosphate phosphodiesterase delta-1 OS=Mus musculus GN=Plcd1 PE=1 SV=2	Q8R3B1	PLCD1_MOUSE	86 kDa	MOUSE	64	33	77	58	80	48	77	68.3333
489	Cluster of Splicing factor U2AF 35 kDa subunit OS=Mus musculus GN=U2af1 PE=1 SV=4	Q9D883	U2AF1_MOUSE	28 kDa	MOUSE	79	49	65	64.3333	82	52	80	71.3333
490	Platelet-activating factor acetylhydrolase IB subunit alpha OS=Mus musculus GN=Pafah1b1 PE=1 SV=2	P63005	LIS1_MOUSE	47 kDa	MOUSE	78	49	79	68.6667	67	35	83	61.6667
491	Heterochromatin protein 1-binding protein 3 OS=Mus musculus GN=Hp1bp3 PE=1 SV=1	Q3TEA8	HP1B3_MOUSE	61 kDa	MOUSE	72	42	79	64.3333	77	45	67	63
492	Trifunctional purine biosynthetic protein adenosine-3 OS=Mus musculus GN=Gart PE=1 SV=3	Q64737	PUR2_MOUSE	108 kDa	MOUSE	74	43	74	63.6667	84	55	77	72
493	Importin-4 OS=Mus musculus GN=Ipo4 PE=1 SV=1	Q8VI75	IPO4_MOUSE	119 kDa	MOUSE	72	42	75	63	75	43	85	67.6667
494	UTP--glucose-1-phosphate uridylyltransferase OS=Mus musculus GN=Ugp2 PE=1 SV=3	Q91ZJ5	UGPA_MOUSE	57 kDa	MOUSE	78	49	74	67	76	44	75	65
495	Putative ATP-dependent RNA helicase DHX30 OS=Mus musculus GN=Dhx30 PE=1 SV=1	Q99PU8	DHX30_MOUSE	137 kDa	MOUSE	72	42	79	64.3333	79	47	77	67.6667
496	40S ribosomal protein S15a OS=Mus musculus GN=Rps15a PE=1 SV=2	P62245	RS15A_MOUSE	15 kDa	MOUSE	71	41	74	62	68	36	79	61
497	Probable ATP-dependent RNA helicase DDX5 OS=Mus musculus GN=Ddx5 PE=1 SV=2	Q61656	DDX5_MOUSE	69 kDa	MOUSE	95	75	73	81	96	86	68	83.3333
498	Sphingosine 1-phosphate receptor 1 OS=Mus musculus GN=S1pr1 PE=1 SV=3	O08530	S1PR1_MOUSE	43 kDa	MOUSE	49	23	92	54.6667	51	24	97	57.3333
499	Transcriptional activator protein Pur-beta OS=Mus musculus GN=Purb PE=1 SV=3	O35295	PURB_MOUSE	34 kDa	MOUSE	71	40	50	53.6667	83	54	53	63.3333
500	Eukaryotic translation initiation factor 3 subunit E OS=Mus musculus GN=Eif3e PE=1 SV=1	P60229	EIF3E_MOUSE	52 kDa	MOUSE	81	53	73	69	70	38	84	64
501	26S protease regulatory subunit 8 OS=Mus musculus GN=Psmc5 PE=1 SV=1	P62196	PRS8_MOUSE	46 kDa	MOUSE	82	55	81	72.6667	80	49	71	66.6667
502	Cluster of Erbin OS=Mus musculus GN=Erbin PE=1 SV=3	Q80TH2	ERBIN_MOUSE	157 kDa	MOUSE	56	27	81	54.6667	70	39	81	63.3333
503	Transmembrane 9 superfamily member 4 OS=Mus musculus GN=Tm9sf4 PE=1 SV=1	Q8BH24	TM9S4_MOUSE	75 kDa	MOUSE	79	51	56	62	78	46	71	65
504	Splicing factor 3B subunit 3 OS=Mus musculus GN=Sf3b3 PE=1 SV=1	Q921M3	SF3B3_MOUSE	136 kDa	MOUSE	71	41	80	64	72	40	78	63.3333
505	Reticulon-1 OS=Mus musculus GN=Rtn1 PE=1 SV=1	Q8K0T0	RTN1_MOUSE	84 kDa	MOUSE	86	63	73	74	81	50	72	67.6667
506	N(G),N(G)-dimethylarginine dimethylaminohydrolase 2 OS=Mus musculus GN=Ddah2 PE=1 SV=1	Q99LD8	DDAH2_MOUSE	30 kDa	MOUSE	84	59	85	76	85	57	82	74.6667
507	Aspartate aminotransferase, cytoplasmic OS=Mus musculus GN=Got1 PE=1 SV=3	P05201	AATC_MOUSE	46 kDa	MOUSE	74	43	83	66.6667	80	48	86	71.3333
508	Integrin alpha-5 OS=Mus musculus GN=Itga5 PE=1 SV=3	P11688	ITA5_MOUSE	115 kDa	MOUSE	373	453	400	408.667	332	323	326	327
509	Heterogeneous nuclear ribonucleoprotein U-like protein 2 OS=Mus musculus GN=Hnrnpul2 PE=1 SV=2	Q00PI9	HNRL2_MOUSE	85 kDa	MOUSE	71	40	70	60.3333	77	46	76	66.3333
510	Cluster of 3-ketoacyl-CoA thiolase A, peroxisomal OS=Mus musculus GN=Acaa1a PE=1 SV=1	Q921H8	THIKA_MOUSE	44 kDa	MOUSE	75	45	72	64	76	44	78	66
511	Ras-related protein Rab-5A OS=Mus musculus GN=Rab5a PE=1 SV=1	Q9CQD1	RAB5A_MOUSE	24 kDa	MOUSE	96	78	77	83.6667	96	86	77	86.3333
512	Membrane protein MLC1 OS=Mus musculus GN=Mlc1 PE=1 SV=1	Q8VHK5	MLC1_MOUSE	42 kDa	MOUSE	74	44	93	70.3333	82	51	97	76.6667
513	Low-density lipoprotein receptor-related protein 4 OS=Mus musculus GN=Lrp4 PE=1 SV=3	Q8VI56	LRP4_MOUSE	212 kDa	MOUSE	62	31	76	56.3333	80	49	83	70.6667
514	Tyrosine--tRNA ligase, cytoplasmic OS=Mus musculus GN=Yars PE=1 SV=3	Q91WQ3	SYYC_MOUSE	59 kDa	MOUSE	75	45	62	60.6667	75	43	81	66.3333
515	NADH-cytochrome b5 reductase 3 OS=Mus musculus GN=Cyb5r3 PE=1 SV=3	Q9DCN2	NB5R3_MOUSE	34 kDa	MOUSE	74	44	77	65	82	51	75	69.3333
516	Fatty acid desaturase 2 OS=Mus musculus GN=Fads2 PE=1 SV=1	Q9Z0R9	FADS2_MOUSE	52 kDa	MOUSE	79	51	76	68.6667	77	45	83	68.3333
517	Cluster of Spliceosome RNA helicase Ddx39b OS=Mus musculus GN=Ddx39b PE=1 SV=1	Q9Z1N5	DX39B_MOUSE	49 kDa	MOUSE	77	47	80	68	80	49	77	68.6667
518	Ubiquitin carboxyl-terminal hydrolase 24 OS=Mus musculus GN=Usp24 PE=1 SV=1	B1AY13	UBP24_MOUSE	294 kDa	MOUSE	53	26	78	52.3333	78	47	81	68.6667
519	Heat shock protein 105 kDa OS=Mus musculus GN=Hsph1 PE=1 SV=2	Q61699	HS105_MOUSE	96 kDa	MOUSE	83	56	54	64.3333	86	59	78	74.3333
520	Very-long-chain (3R)-3-hydroxyacyl-CoA dehydratase 3 OS=Mus musculus GN=Hacd3 PE=1 SV=2	Q8K2C9	HACD3_MOUSE	43 kDa	MOUSE	72	41	81	64.6667	81	50	87	72.6667
521	Bleomycin hydrolase OS=Mus musculus GN=Blmh PE=1 SV=1	Q8R016	BLMH_MOUSE	53 kDa	MOUSE	63	32	73	56	74	42	82	66
522	Nucleolar protein 56 OS=Mus musculus GN=Nop56 PE=1 SV=2	Q9D6Z1	NOP56_MOUSE	64 kDa	MOUSE	74	44	63	60.3333	79	47	74	66.6667
523	Rab GDP dissociation inhibitor alpha OS=Mus musculus GN=Gdi1 PE=1 SV=3	P50396	GDIA_MOUSE	51 kDa	MOUSE	98	87	75	86.6667	95	83	79	85.6667
524	40S ribosomal protein S10 OS=Mus musculus GN=Rps10 PE=1 SV=1	P63325	RS10_MOUSE	19 kDa	MOUSE	68	38	96	67.3333	73	41	97	70.3333
525	Nucleophosmin OS=Mus musculus GN=Npm1 PE=1 SV=1	Q61937	NPM_MOUSE	33 kDa	MOUSE	53	26	70	49.6667	76	45	73	64.6667
526	Eukaryotic translation initiation factor 4 gamma 1 OS=Mus musculus GN=Eif4g1 PE=1 SV=1	Q6NZJ6	IF4G1_MOUSE	176 kDa	MOUSE	62	31	54	49	71	39	77	62.3333
527	Ras-related protein Rab-31 OS=Mus musculus GN=Rab31 PE=1 SV=1	Q921E2	RAB31_MOUSE	21 kDa	MOUSE	85	61	62	69.3333	79	47	71	65.6667
528	Proliferating cell nuclear antigen OS=Mus musculus GN=Pcna PE=1 SV=2	P17918	PCNA_MOUSE	29 kDa	MOUSE	63	32	84	59.6667	61	31	80	57.3333
529	40S ribosomal protein S14 OS=Mus musculus GN=Rps14 PE=1 SV=3	P62264	RS14_MOUSE	16 kDa	MOUSE	80	52	63	65	76	44	61	60.3333
530	40S ribosomal protein S15 OS=Mus musculus GN=Rps15 PE=1 SV=2	P62843	RS15_MOUSE	17 kDa	MOUSE	65	34	80	59.6667	73	41	77	63.6667
531	Four and a half LIM domains protein 1 OS=Mus musculus GN=Fhl1 PE=1 SV=3	P97447	FHL1_MOUSE	32 kDa	MOUSE	82	54	66	67.3333	69	37	73	59.6667
532	RuvB-like 2 OS=Mus musculus GN=Ruvbl2 PE=1 SV=3	Q9WTM5	RUVB2_MOUSE	51 kDa	MOUSE	76	45	81	67.3333	77	46	70	64.3333
533	Cation-dependent mannose-6-phosphate receptor OS=Mus musculus GN=M6pr PE=1 SV=1	P24668	MPRD_MOUSE	31 kDa	MOUSE	77	48	77	67.3333	69	37	78	61.3333
534	ATP-binding cassette sub-family E member 1 OS=Mus musculus GN=Abce1 PE=1 SV=1	P61222	ABCE1_MOUSE	67 kDa	MOUSE	70	39	78	62.3333	76	44	70	63.3333
535	DNA topoisomerase 2-alpha OS=Mus musculus GN=Top2a PE=1 SV=2	Q01320	TOP2A_MOUSE	173 kDa	MOUSE	100	97	71	89.3333	100	98	76	91.3333
536	Lanosterol synthase OS=Mus musculus GN=Lss PE=1 SV=2	Q8BLN5	ERG7_MOUSE	83 kDa	MOUSE	74	43	100	72.3333	82	51	100	77.6667
537	Thioredoxin-like protein 1 OS=Mus musculus GN=Txnl1 PE=1 SV=3	Q8CDN6	TXNL1_MOUSE	32 kDa	MOUSE	72	41	75	62.6667	75	43	83	67
538	Eukaryotic translation initiation factor 2 subunit 3, X-linked OS=Mus musculus GN=Eif2s3x PE=1 SV=2	Q9Z0N1	IF2G_MOUSE	51 kDa	MOUSE	70	40	73	61	72	40	75	62.3333
539	Pleiotrophin OS=Mus musculus GN=Ptn PE=1 SV=1	P63089	PTN_MOUSE	19 kDa	MOUSE	71	41	72	61.3333	72	40	72	61.3333
540	14-3-3 protein eta OS=Mus musculus GN=Ywhah PE=1 SV=2	P68510	1433F_MOUSE	28 kDa	MOUSE	171	108	73	117.333	245	113	72	143.333
541	Nodal modulator 1 OS=Mus musculus GN=Nomo1 PE=1 SV=1	Q6GQT9	NOMO1_MOUSE	133 kDa	MOUSE	59	29	143	77	80	50	206	112
542	Cluster of Septin-11 OS=Mus musculus GN=Sept11 PE=1 SV=4	Q8C1B7	SEP11_MOUSE	50 kDa	MOUSE	86	63	59	69.3333	84	54	81	73
543	60S ribosomal protein L36a OS=Mus musculus GN=Rpl36a PE=1 SV=2	P83882	RL36A_MOUSE	12 kDa	MOUSE	72	42	85	66.3333	60	29	85	58
544	Ubiquitin thioesterase OTUB1 OS=Mus musculus GN=Otub1 PE=1 SV=2	Q7TQI3	OTUB1_MOUSE	31 kDa	MOUSE	74	44	74	64	80	48	60	62.6667
545	Lysine--tRNA ligase OS=Mus musculus GN=Kars PE=1 SV=1	Q99MN1	SYK_MOUSE	68 kDa	MOUSE	62	31	75	56	60	30	80	56.6667
546	Heterogeneous nuclear ribonucleoprotein F OS=Mus musculus GN=Hnrnpf PE=1 SV=3	Q9Z2X1	HNRPF_MOUSE	46 kDa	MOUSE	97	81	62	80	90	70	60	73.3333
547	Arf-GAP with SH3 domain, ANK repeat and PH domain-containing protein 2 OS=Mus musculus GN=Asap2 PE=1 SV=3	Q7SIG6	ASAP2_MOUSE	107 kDa	MOUSE	58	29	94	60.3333	67	36	93	65.3333
548	Syntaxin-binding protein 3 OS=Mus musculus GN=Stxbp3 PE=1 SV=1	Q60770	STXB3_MOUSE	68 kDa	MOUSE	63	33	59	51.6667	66	35	68	56.3333
549	Dihydropyrimidinase-related protein 3 OS=Mus musculus GN=Dpysl3 PE=1 SV=1	Q62188	DPYL3_MOUSE	62 kDa	MOUSE	93	72	65	76.6667	87	62	67	72
550	Xaa-Pro aminopeptidase 1 OS=Mus musculus GN=Xpnpep1 PE=1 SV=1	Q6P1B1	XPP1_MOUSE	70 kDa	MOUSE	68	37	90	65	68	36	89	64.3333
551	ATP-binding cassette sub-family G member 2 OS=Mus musculus GN=Abcg2 PE=1 SV=1	Q7TMS5	ABCG2_MOUSE	73 kDa	MOUSE	74	44	69	62.3333	77	45	68	63.3333
552	Exportin-5 OS=Mus musculus GN=Xpo5 PE=1 SV=1	Q924C1	XPO5_MOUSE	137 kDa	MOUSE	71	40	75	62	74	42	77	64.3333
553	Eukaryotic translation initiation factor 2 subunit 2 OS=Mus musculus GN=Eif2s2 PE=1 SV=1	Q99L45	IF2B_MOUSE	38 kDa	MOUSE	73	43	72	62.6667	75	43	75	64.3333
554	Sodium-coupled neutral amino acid transporter 3 OS=Mus musculus GN=Slc38a3 PE=1 SV=1	Q9DCP2	S38A3_MOUSE	56 kDa	MOUSE	70	40	74	61.3333	73	41	75	63
555	Syntaxin-binding protein 1 OS=Mus musculus GN=Stxbp1 PE=1 SV=2	O08599	STXB1_MOUSE	68 kDa	MOUSE	79	50	72	67	71	39	73	61
556	Microtubule-associated protein 4 OS=Mus musculus GN=Map4 PE=1 SV=3	P27546	MAP4_MOUSE	117 kDa	MOUSE	69	39	79	62.3333	65	34	72	57
557	F-actin-uncapping protein LRRC16A OS=Mus musculus GN=Carmil1 PE=1 SV=2	Q6EDY6	CARL1_MOUSE	152 kDa	MOUSE	63	32	70	55	71	40	66	59
558	Basic leucine zipper and W2 domain-containing protein 1 OS=Mus musculus GN=Bzw1 PE=1 SV=1	Q9CQC6	BZW1_MOUSE	48 kDa	MOUSE	76	46	63	61.6667	74	41	72	62.3333
559	Vesicular integral-membrane protein VIP36 OS=Mus musculus GN=Lman2 PE=1 SV=2	Q9DBH5	LMAN2_MOUSE	40 kDa	MOUSE	78	49	78	68.3333	77	45	74	65.3333
560	Reticulon-3 OS=Mus musculus GN=Rtn3 PE=1 SV=2	Q9ES97	RTN3_MOUSE	104 kDa	MOUSE	89	67	79	78.3333	76	44	77	65.6667
561	Protein deglycase DJ-1 OS=Mus musculus GN=Park7 PE=1 SV=1	Q99LX0	PARK7_MOUSE	20 kDa	MOUSE	71	41	88	66.6667	63	32	77	57.3333
562	Proteasome-associated protein ECM29 homolog OS=Mus musculus GN=Ecm29 PE=1 SV=3	Q6PDI5	ECM29_MOUSE	204 kDa	MOUSE	62	31	73	55.3333	74	42	64	60
563	Transmembrane emp24 domain-containing protein 10 OS=Mus musculus GN=Tmed10 PE=1 SV=1	Q9D1D4	TMEDA_MOUSE	25 kDa	MOUSE	70	40	62	57.3333	74	42	74	63.3333
564	26S proteasome non-ATPase regulatory subunit 13 OS=Mus musculus GN=Psmd13 PE=1 SV=1	Q9WVJ2	PSD13_MOUSE	43 kDa	MOUSE	76	46	72	64.6667	71	39	75	61.6667
565	Acyl-coenzyme A thioesterase 1 OS=Mus musculus GN=Acot1 PE=1 SV=1	O55137	ACOT1_MOUSE	46 kDa	MOUSE	71	40	77	62.6667	80	49	72	67
566	Cluster of Neuronal proto-oncogene tyrosine-protein kinase Src OS=Mus musculus GN=Src PE=1 SV=4	P05480	SRC_MOUSE	61 kDa	MOUSE	100	95	72	89	92	74	81	82.3333
567	Clustered mitochondria protein homolog OS=Mus musculus GN=Cluh PE=1 SV=2	Q5SW19	CLU_MOUSE	148 kDa	MOUSE	64	33	99	65.3333	71	39	94	68
568	ATP-dependent RNA helicase DDX1 OS=Mus musculus GN=Ddx1 PE=1 SV=1	Q91VR5	DDX1_MOUSE	83 kDa	MOUSE	68	38	65	57	81	50	71	67.3333
569	Transmembrane protein 33 OS=Mus musculus GN=Tmem33 PE=1 SV=1	Q9CR67	TMM33_MOUSE	28 kDa	MOUSE	68	38	70	58.6667	61	31	81	57.6667
570	UDP-glucose 6-dehydrogenase OS=Mus musculus GN=Ugdh PE=1 SV=1	O70475	UGDH_MOUSE	55 kDa	MOUSE	62	31	70	54.3333	64	33	62	53
571	Complement C3 OS=Mus musculus GN=C3 PE=1 SV=3	P01027	CO3_MOUSE	186 kDa	MOUSE	41	19	62	40.6667	46	21	65	44
572	Limbic system-associated membrane protein OS=Mus musculus GN=Lsamp PE=1 SV=1	Q8BLK3	LSAMP_MOUSE	38 kDa	MOUSE	77	48	43	56	64	33	48	48.3333
573	Glyoxalase domain-containing protein 4 OS=Mus musculus GN=Glod4 PE=1 SV=1	Q9CPV4	GLOD4_MOUSE	33 kDa	MOUSE	73	43	78	64.6667	79	47	65	63.6667
574	Dolichyl-diphosphooligosaccharide--protein glycosyltransferase 48 kDa subunit OS=Mus musculus GN=Ddost PE=1 SV=2	O54734	OST48_MOUSE	49 kDa	MOUSE	76	47	74	65.6667	68	36	79	61
575	Thioredoxin OS=Mus musculus GN=Txn PE=1 SV=3	P10639	THIO_MOUSE	12 kDa	MOUSE	75	45	78	66	76	44	69	63
576	V-type proton ATPase subunit d 1 OS=Mus musculus GN=Atp6v0d1 PE=1 SV=2	P51863	VA0D1_MOUSE	40 kDa	MOUSE	69	38	76	61	82	51	76	69.6667
577	Transformer-2 protein homolog beta OS=Mus musculus GN=Tra2b PE=1 SV=1	P62996	TRA2B_MOUSE	34 kDa	MOUSE	61	30	70	53.6667	70	38	83	63.6667
578	Spermidine synthase OS=Mus musculus GN=Srm PE=1 SV=1	Q64674	SPEE_MOUSE	34 kDa	MOUSE	72	41	61	58	75	42	70	62.3333
579	Nardilysin OS=Mus musculus GN=Nrdc PE=1 SV=1	Q8BHG1	NRDC_MOUSE	133 kDa	MOUSE	66	35	73	58	78	47	75	66.6667
580	Acetyl-CoA acetyltransferase, cytosolic OS=Mus musculus GN=Acat2 PE=1 SV=2	Q8CAY6	THIC_MOUSE	41 kDa	MOUSE	72	42	67	60.3333	73	41	79	64.3333
581	Calcyclin-binding protein OS=Mus musculus GN=Cacybp PE=1 SV=1	Q9CXW3	CYBP_MOUSE	27 kDa	MOUSE	66	35	74	58.3333	74	42	74	63.3333
582	40S ribosomal protein S19 OS=Mus musculus GN=Rps19 PE=1 SV=3	Q9CZX8	RS19_MOUSE	16 kDa	MOUSE	71	41	67	59.6667	64	33	75	57.3333
583	Alpha-(1,6)-fucosyltransferase OS=Mus musculus GN=Fut8 PE=1 SV=2	Q9WTS2	FUT8_MOUSE	67 kDa	MOUSE	61	30	73	54.6667	68	37	65	56.6667
584	Glutathione S-transferase Mu 5 OS=Mus musculus GN=Gstm5 PE=1 SV=1	P48774	GSTM5_MOUSE	27 kDa	MOUSE	82	56	61	66.3333	68	36	69	57.6667
585	Proteasome subunit alpha type-4 OS=Mus musculus GN=Psma4 PE=1 SV=1	Q9R1P0	PSA4_MOUSE	29 kDa	MOUSE	66	35	81	60.6667	78	47	69	64.6667
586	Catenin delta-2 OS=Mus musculus GN=Ctnnd2 PE=1 SV=1	O35927	CTND2_MOUSE	135 kDa	MOUSE	65	34	67	55.3333	70	38	79	62.3333
587	RuvB-like 1 OS=Mus musculus GN=Ruvbl1 PE=1 SV=1	P60122	RUVB1_MOUSE	50 kDa	MOUSE	78	49	66	64.3333	72	40	71	61
588	Gem-associated protein 5 OS=Mus musculus GN=Gemin5 PE=1 SV=2	Q8BX17	GEMI5_MOUSE	167 kDa	MOUSE	9	9	79	32.3333	9	9	73	30.3333
589	Coactosin-like protein OS=Mus musculus GN=Cotl1 PE=1 SV=3	Q9CQI6	COTL1_MOUSE	16 kDa	MOUSE	70	40	9	39.6667	61	31	9	33.6667
590	Coatomer subunit gamma-1 OS=Mus musculus GN=Copg1 PE=1 SV=1	Q9QZE5	COPG1_MOUSE	98 kDa	MOUSE	76	46	72	64.6667	77	46	62	61.6667
591	60S ribosomal protein L9 OS=Mus musculus GN=Rpl9 PE=2 SV=2	P51410	RL9_MOUSE	22 kDa	MOUSE	72	42	77	63.6667	60	30	78	56
592	Nestin OS=Mus musculus GN=Nes PE=1 SV=1	Q6P5H2	NEST_MOUSE	207 kDa	MOUSE	65	35	74	58	66	35	61	54
593	Heterogeneous nuclear ribonucleoprotein A/B OS=Mus musculus GN=Hnrnpab PE=1 SV=1	Q99020	ROAA_MOUSE	31 kDa	MOUSE	80	52	67	66.3333	81	50	67	66
594	H/ACA ribonucleoprotein complex subunit 4 OS=Mus musculus GN=Dkc1 PE=1 SV=4	Q9ESX5	DKC1_MOUSE	57 kDa	MOUSE	63	33	80	58.6667	66	35	82	61
595	Ras-related protein Ral-B OS=Mus musculus GN=Ralb PE=1 SV=1	Q9JIW9	RALB_MOUSE	23 kDa	MOUSE	83	57	65	68.3333	86	59	67	70.6667
596	Proteasome subunit alpha type-6 OS=Mus musculus GN=Psma6 PE=1 SV=1	Q9QUM9	PSA6_MOUSE	27 kDa	MOUSE	71	41	82	64.6667	67	35	87	63
597	Protein NDRG2 OS=Mus musculus GN=Ndrg2 PE=1 SV=1	Q9QYG0	NDRG2_MOUSE	41 kDa	MOUSE	72	42	73	62.3333	77	45	67	63
598	Endoplasmic reticulum metallopeptidase 1 OS=Mus musculus GN=Ermp1 PE=1 SV=2	Q3UVK0	ERMP1_MOUSE	100 kDa	MOUSE	64	33	74	57	69	37	77	61
599	Voltage-dependent anion-selective channel protein 2 OS=Mus musculus GN=Vdac2 PE=1 SV=2	Q60930	VDAC2_MOUSE	32 kDa	MOUSE	64	33	64	53.6667	72	41	69	60.6667
600	Cluster of N-alpha-acetyltransferase 15, NatA auxiliary subunit OS=Mus musculus GN=Naa15 PE=1 SV=1	Q80UM3	NAA15_MOUSE	101 kDa	MOUSE	57	28	64	49.6667	64	34	73	57
601	BRO1 domain-containing protein BROX OS=Mus musculus GN=Brox PE=1 SV=1	Q8K2Q7	BROX_MOUSE	46 kDa	MOUSE	63	33	58	51.3333	64	34	66	54.6667
602	Protein ERGIC-53 OS=Mus musculus GN=Lman1 PE=1 SV=1	Q9D0F3	LMAN1_MOUSE	58 kDa	MOUSE	57	28	64	49.6667	56	27	66	49.6667
603	Eukaryotic translation initiation factor 3 subunit I OS=Mus musculus GN=Eif3i PE=1 SV=1	Q9QZD9	EIF3I_MOUSE	36 kDa	MOUSE	66	35	58	53	83	53	57	64.3333
604	Destrin OS=Mus musculus GN=Dstn PE=1 SV=3	Q9R0P5	DEST_MOUSE	19 kDa	MOUSE	72	42	67	60.3333	73	41	84	66
605	Adenylyl cyclase-associated protein 1 OS=Mus musculus GN=Cap1 PE=1 SV=4	P40124	CAP1_MOUSE	52 kDa	MOUSE	67	36	74	59	77	46	74	65.6667
606	Lanosterol 14-alpha demethylase OS=Mus musculus GN=Cyp51a1 PE=1 SV=1	Q8K0C4	CP51A_MOUSE	57 kDa	MOUSE	70	40	67	59	68	36	78	60.6667
607	ATP-sensitive inward rectifier potassium channel 10 OS=Mus musculus GN=Kcnj10 PE=1 SV=1	Q9JM63	KCJ10_MOUSE	42 kDa	MOUSE	76	46	71	64.3333	72	40	68	60
608	Cluster of Dynamin-2 OS=Mus musculus GN=Dnm2 PE=1 SV=2	P39054	DYN2_MOUSE	98 kDa	MOUSE	54	27	77	52.6667	39	18	73	43.3333
609	Retinol dehydrogenase 11 OS=Mus musculus GN=Rdh11 PE=1 SV=2	Q9QYF1	RDH11_MOUSE	35 kDa	MOUSE	73	43	56	57.3333	63	32	41	45.3333
610	Lysosome membrane protein 2 OS=Mus musculus GN=Scarb2 PE=1 SV=3	O35114	SCRB2_MOUSE	54 kDa	MOUSE	71	41	74	62	75	42	64	60.3333
611	60S ribosomal protein L23 OS=Mus musculus GN=Rpl23 PE=1 SV=1	P62830	RL23_MOUSE	15 kDa	MOUSE	69	39	73	60.3333	71	39	75	61.6667
612	Eukaryotic translation initiation factor 5A-1 OS=Mus musculus GN=Eif5a PE=1 SV=2	P63242	IF5A1_MOUSE	17 kDa	MOUSE	70	40	70	60	66	35	72	57.6667
613	Serine/arginine-rich splicing factor 2 OS=Mus musculus GN=Srsf2 PE=1 SV=4	Q62093	SRSF2_MOUSE	25 kDa	MOUSE	46	22	71	46.3333	49	23	67	46.3333
614	Dyslexia-associated protein KIAA0319-like protein OS=Mus musculus GN=Kiaa0319l PE=1 SV=1	Q8K135	K319L_MOUSE	115 kDa	MOUSE	53	26	48	42.3333	60	31	51	47.3333
615	Proteasome subunit alpha type-7 OS=Mus musculus GN=Psma7 PE=1 SV=1	Q9Z2U0	PSA7_MOUSE	28 kDa	MOUSE	66	35	54	51.6667	74	42	61	59
616	Galectin-1 OS=Mus musculus GN=Lgals1 PE=1 SV=3	P16045	LEG1_MOUSE	15 kDa	MOUSE	69	39	67	58.3333	76	44	74	64.6667
617	Paladin OS=Mus musculus GN=Pald1 PE=1 SV=1	P70261	PALD_MOUSE	97 kDa	MOUSE	65	34	70	56.3333	70	38	76	61.3333
618	Nascent polypeptide-associated complex subunit alpha, muscle-specific form OS=Mus musculus GN=Naca PE=1 SV=2	P70670	NACAM_MOUSE	220 kDa	MOUSE	67	37	65	56.3333	63	32	71	55.3333
619	Condensin complex subunit 1 OS=Mus musculus GN=Ncapd2 PE=1 SV=2	Q8K2Z4	CND1_MOUSE	156 kDa	MOUSE	60	30	69	53	62	32	63	52.3333
620	Cytosol aminopeptidase OS=Mus musculus GN=Lap3 PE=1 SV=3	Q9CPY7	AMPL_MOUSE	56 kDa	MOUSE	65	35	61	53.6667	73	41	63	59
621	Obg-like ATPase 1 OS=Mus musculus GN=Ola1 PE=1 SV=1	Q9CZ30	OLA1_MOUSE	45 kDa	MOUSE	63	33	66	54	60	29	73	54
622	Minor histocompatibility antigen H13 OS=Mus musculus GN=Hm13 PE=1 SV=1	Q9D8V0	HM13_MOUSE	42 kDa	MOUSE	61	31	64	52	50	23	60	44.3333
623	Exocyst complex component 4 OS=Mus musculus GN=Exoc4 PE=1 SV=2	O35382	EXOC4_MOUSE	111 kDa	MOUSE	67	36	62	55	73	41	52	55.3333
624	Nucleosome assembly protein 1-like 1 OS=Mus musculus GN=Nap1l1 PE=1 SV=2	P28656	NP1L1_MOUSE	45 kDa	MOUSE	81	53	67	67	84	55	73	70.6667
625	Adenosine 3'-phospho 5'-phosphosulfate transporter 1 OS=Mus musculus GN=Slc35b2 PE=1 SV=1	Q91ZN5	S35B2_MOUSE	47 kDa	MOUSE	46	22	80	49.3333	54	26	85	55
626	Glutaredoxin-3 OS=Mus musculus GN=Glrx3 PE=1 SV=1	Q9CQM9	GLRX3_MOUSE	38 kDa	MOUSE	63	33	48	48	62	32	55	49.6667
627	Cadherin-13 OS=Mus musculus GN=Cdh13 PE=1 SV=2	Q9WTR5	CAD13_MOUSE	78 kDa	MOUSE	60	30	64	51.3333	61	31	63	51.6667
628	Transcription intermediary factor 1-beta OS=Mus musculus GN=Trim28 PE=1 SV=3	Q62318	TIF1B_MOUSE	89 kDa	MOUSE	58	28	61	49	70	38	61	56.3333
629	Cluster of ADP-ribosylation factor-like protein 8A OS=Mus musculus GN=Arl8a PE=1 SV=1	Q8VEH3	ARL8A_MOUSE	21 kDa	MOUSE	70	40	58	56	69	37	70	58.6667
630	FACT complex subunit SPT16 OS=Mus musculus GN=Supt16h PE=1 SV=2	Q920B9	SP16H_MOUSE	120 kDa	MOUSE	65	35	71	57	66	35	69	56.6667
631	Structural maintenance of chromosomes protein 3 OS=Mus musculus GN=Smc3 PE=1 SV=2	Q9CW03	SMC3_MOUSE	142 kDa	MOUSE	58	28	66	50.6667	69	38	67	58
632	26S protease regulatory subunit 6B OS=Mus musculus GN=Psmc4 PE=1 SV=2	P54775	PRS6B_MOUSE	47 kDa	MOUSE	65	35	57	52.3333	66	35	70	57
633	Elongation factor 1-delta OS=Mus musculus GN=Eef1d PE=1 SV=3	P57776	EF1D_MOUSE	31 kDa	MOUSE	64	33	66	54.3333	70	38	67	58.3333
634	Isopentenyl-diphosphate Delta-isomerase 1 OS=Mus musculus GN=Idi1 PE=1 SV=1	P58044	IDI1_MOUSE	26 kDa	MOUSE	68	37	64	56.3333	70	38	70	59.3333
635	Translationally-controlled tumor protein OS=Mus musculus GN=Tpt1 PE=1 SV=1	P63028	TCTP_MOUSE	19 kDa	MOUSE	73	43	69	61.6667	65	34	71	56.6667
636	Plexin-B1 OS=Mus musculus GN=Plxnb1 PE=1 SV=2	Q8CJH3	PLXB1_MOUSE	231 kDa	MOUSE	49	23	74	48.6667	54	26	66	48.6667
637	Protein disulfide-isomerase A6 OS=Mus musculus GN=Pdia6 PE=1 SV=3	Q922R8	PDIA6_MOUSE	48 kDa	MOUSE	68	38	50	52	71	39	55	55
638	Cluster of Ribosomal protein S6 kinase alpha-3 OS=Mus musculus GN=Rps6ka3 PE=1 SV=2	P18654	KS6A3_MOUSE	84 kDa	MOUSE	27	14	69	36.6667	57	28	72	52.3333
639	14-3-3 protein gamma OS=Mus musculus GN=Ywhag PE=1 SV=2	P61982	1433G_MOUSE	28 kDa	MOUSE	218	117	29	121.333	265	115	58	146
640	Cluster of cAMP-dependent protein kinase catalytic subunit beta OS=Mus musculus GN=Prkacb PE=1 SV=2	P68181	KAPCB_MOUSE	41 kDa	MOUSE	69	39	210	106	63	32	228	107.667
641	CD166 antigen OS=Mus musculus GN=Alcam PE=1 SV=3	Q61490	CD166_MOUSE	65 kDa	MOUSE	67	37	70	58	65	34	64	54.3333
642	Immunoglobulin superfamily member 8 OS=Mus musculus GN=Igsf8 PE=1 SV=2	Q8R366	IGSF8_MOUSE	65 kDa	MOUSE	62	31	68	53.6667	67	36	66	56.3333
643	Eukaryotic translation initiation factor 3 subunit M OS=Mus musculus GN=Eif3m PE=1 SV=1	Q99JX4	EIF3M_MOUSE	43 kDa	MOUSE	68	38	62	56	76	44	68	62.6667
644	tRNA-splicing ligase RtcB homolog OS=Mus musculus GN=Rtcb PE=1 SV=1	Q99LF4	RTCB_MOUSE	55 kDa	MOUSE	62	31	69	54	67	36	76	59.6667
645	Inorganic pyrophosphatase OS=Mus musculus GN=Ppa1 PE=1 SV=1	Q9D819	IPYR_MOUSE	33 kDa	MOUSE	67	37	62	55.3333	68	36	68	57.3333
646	Actin-related protein 2 OS=Mus musculus GN=Actr2 PE=1 SV=1	P61161	ARP2_MOUSE	45 kDa	MOUSE	67	37	68	57.3333	65	34	68	55.6667
647	Endothelin-converting enzyme 1 OS=Mus musculus GN=Ece1 PE=1 SV=1	Q4PZA2	ECE1_MOUSE	87 kDa	MOUSE	58	29	68	51.6667	59	28	66	51
648	Phosphatidylinositol 3,4,5-trisphosphate 5-phosphatase 2 OS=Mus musculus GN=Inppl1 PE=1 SV=1	Q6P549	SHIP2_MOUSE	139 kDa	MOUSE	10	10	59	26.3333	13	10	58	27
649	Dehydrogenase/reductase SDR family member 1 OS=Mus musculus GN=Dhrs1 PE=1 SV=1	Q99L04	DHRS1_MOUSE	34 kDa	MOUSE	23	13	10	15.3333	31	15	10	18.6667
650	Long-chain-fatty-acid--CoA ligase 3 OS=Mus musculus GN=Acsl3 PE=1 SV=2	Q9CZW4	ACSL3_MOUSE	80 kDa	MOUSE	56	27	25	36	65	35	32	44
651	S-formylglutathione hydrolase OS=Mus musculus GN=Esd PE=1 SV=1	Q9R0P3	ESTD_MOUSE	31 kDa	MOUSE	58	29	56	47.6667	68	37	67	57.3333
652	F-actin-capping protein subunit alpha-2 OS=Mus musculus GN=Capza2 PE=1 SV=3	P47754	CAZA2_MOUSE	33 kDa	MOUSE	79	50	59	62.6667	79	47	69	65
653	Cluster of Glutamine--fructose-6-phosphate aminotransferase [isomerizing] 1 OS=Mus musculus GN=Gfpt1 PE=1 SV=3	P47856	GFPT1_MOUSE	79 kDa	MOUSE	57	28	79	54.6667	69	38	79	62
654	Rho-associated protein kinase 1 OS=Mus musculus GN=Rock1 PE=1 SV=1	P70335	ROCK1_MOUSE	158 kDa	MOUSE	64	33	57	51.3333	78	47	70	65
655	WASH complex subunit SWIP OS=Mus musculus GN=Kiaa1033 PE=1 SV=2	Q3UMB9	WASH7_MOUSE	136 kDa	MOUSE	49	23	64	45.3333	64	34	78	58.6667
656	Transmembrane protein 2 OS=Mus musculus GN=Tmem2 PE=1 SV=1	Q5FWI3	TMEM2_MOUSE	154 kDa	MOUSE	45	21	50	38.6667	67	36	65	56
657	Aspartyl aminopeptidase OS=Mus musculus GN=Dnpep PE=1 SV=2	Q9Z2W0	DNPEP_MOUSE	52 kDa	MOUSE	58	29	46	44.3333	65	35	67	55.6667
658	Nuclear migration protein nudC OS=Mus musculus GN=Nudc PE=1 SV=1	O35685	NUDC_MOUSE	38 kDa	MOUSE	63	33	59	51.6667	64	33	67	54.6667
659	Cluster of Zinc finger protein 22 OS=Mus musculus GN=Znf22 PE=1 SV=2	Q9ERU3	ZNF22_MOUSE	27 kDa	MOUSE	27	14	63	34.6667	57	28	65	50
660	ATPase Asna1 OS=Mus musculus GN=Asna1 PE=1 SV=2	O54984	ASNA_MOUSE	39 kDa	MOUSE	61	31	28	40	56	27	58	47
661	Lysosome-associated membrane glycoprotein 2 OS=Mus musculus GN=Lamp2 PE=1 SV=2	P17047	LAMP2_MOUSE	46 kDa	MOUSE	65	35	62	54	64	33	57	51.3333
662	Thimet oligopeptidase OS=Mus musculus GN=Thop1 PE=1 SV=1	Q8C1A5	THOP1_MOUSE	78 kDa	MOUSE	51	24	66	47	69	38	65	57.3333
663	Phosphatidylinositide phosphatase SAC1 OS=Mus musculus GN=Sacm1l PE=1 SV=1	Q9EP69	SAC1_MOUSE	67 kDa	MOUSE	67	37	51	51.6667	49	22	70	47
664	STIP1 homology and U box-containing protein 1 OS=Mus musculus GN=Stub1 PE=1 SV=1	Q9WUD1	CHIP_MOUSE	35 kDa	MOUSE	64	34	68	55.3333	61	31	51	47.6667
665	60S ribosomal protein L36 OS=Mus musculus GN=Rpl36 PE=3 SV=2	P47964	RL36_MOUSE	12 kDa	MOUSE	54	27	65	48.6667	55	26	62	47.6667
666	Prohibitin-2 OS=Mus musculus GN=Phb2 PE=1 SV=1	O35129	PHB2_MOUSE	33 kDa	MOUSE	65	34	56	51.6667	62	32	56	50
667	Acid sphingomyelinase-like phosphodiesterase 3b OS=Mus musculus GN=Smpdl3b PE=1 SV=1	P58242	ASM3B_MOUSE	52 kDa	MOUSE	57	28	65	50	63	33	63	53
668	Eukaryotic translation initiation factor 5 OS=Mus musculus GN=Eif5 PE=1 SV=1	P59325	IF5_MOUSE	49 kDa	MOUSE	56	27	57	46.6667	67	36	64	55.6667
669	Ras-related protein Rab-5B OS=Mus musculus GN=Rab5b PE=1 SV=1	P61021	RAB5B_MOUSE	24 kDa	MOUSE	87	63	56	68.6667	91	72	68	77
670	Coatomer subunit delta OS=Mus musculus GN=Arcn1 PE=1 SV=2	Q5XJY5	COPD_MOUSE	57 kDa	MOUSE	53	26	85	54.6667	60	30	93	61
671	Cold shock domain-containing protein E1 OS=Mus musculus GN=Csde1 PE=1 SV=1	Q91W50	CSDE1_MOUSE	89 kDa	MOUSE	60	30	54	48	59	28	60	49
672	Eukaryotic translation initiation factor 3 subunit F OS=Mus musculus GN=Eif3f PE=1 SV=2	Q9DCH4	EIF3F_MOUSE	38 kDa	MOUSE	62	31	61	51.3333	59	28	58	48.3333
674	Tumor susceptibility gene 101 protein OS=Mus musculus GN=Tsg101 PE=1 SV=2	Q61187	TS101_MOUSE	44 kDa	MOUSE	30	29	35	31.3333	33	32	34	33
675	Protein scribble homolog OS=Mus musculus GN=Scrib PE=1 SV=2	Q80U72	SCRIB_MOUSE	174 kDa	MOUSE	42	19	59	40	52	25	63	46.6667
676	Signal recognition particle subunit SRP68 OS=Mus musculus GN=Srp68 PE=1 SV=2	Q8BMA6	SRP68_MOUSE	71 kDa	MOUSE	45	21	43	36.3333	59	29	54	47.3333
677	WASH complex subunit strumpellin OS=Mus musculus GN=Kiaa0196 PE=1 SV=2	Q8C2E7	STRUM_MOUSE	134 kDa	MOUSE	65	35	46	48.6667	50	23	59	44
678	14-3-3 protein beta/alpha OS=Mus musculus GN=Ywhab PE=1 SV=3	Q9CQV8	1433B_MOUSE	28 kDa	MOUSE	320	130	66	172	418	135	52	201.667
679	Actin-related protein 2/3 complex subunit 1B OS=Mus musculus GN=Arpc1b PE=1 SV=4	Q9WV32	ARC1B_MOUSE	41 kDa	MOUSE	64	34	264	120.667	61	31	377	156.333
680	Ras-related protein Rab-21 OS=Mus musculus GN=Rab21 PE=1 SV=4	P35282	RAB21_MOUSE	24 kDa	MOUSE	66	36	65	55.6667	57	27	62	48.6667
681	Carbonic anhydrase 2 OS=Mus musculus GN=Ca2 PE=1 SV=4	P00920	CAH2_MOUSE	29 kDa	MOUSE	65	34	67	55.3333	67	36	57	53.3333
682	Ezrin OS=Mus musculus GN=Ezr PE=1 SV=3	P26040	EZRI_MOUSE	69 kDa	MOUSE	630	227	65	307.333	606	203	68	292.333
683	26S proteasome non-ATPase regulatory subunit 7 OS=Mus musculus GN=Psmd7 PE=1 SV=2	P26516	PSMD7_MOUSE	37 kDa	MOUSE	66	36	597	233	62	32	625	239.667
684	Cluster of rRNA 2'-O-methyltransferase fibrillarin OS=Mus musculus GN=Fbl PE=1 SV=2	P35550	FBRL_MOUSE	34 kDa	MOUSE	56	27	67	50	62	32	63	52.3333
685	Histone H1.1 OS=Mus musculus GN=Hist1h1a PE=1 SV=2	P43275	H11_MOUSE	22 kDa	MOUSE	80	52	56	62.6667	83	54	63	66.6667
686	Constitutive coactivator of PPAR-gamma-like protein 1 OS=Mus musculus GN=FAM120A PE=1 SV=2	Q6A0A9	F120A_MOUSE	122 kDa	MOUSE	57	28	80	55	59	29	84	57.3333
687	Multivesicular body subunit 12B OS=Mus musculus GN=Mvb12b PE=1 SV=2	Q6KAU4	MB12B_MOUSE	35 kDa	MOUSE	64	34	57	51.6667	62	32	59	51
688	Transportin-3 OS=Mus musculus GN=Tnpo3 PE=1 SV=1	Q6P2B1	TNPO3_MOUSE	104 kDa	MOUSE	58	29	65	50.6667	65	35	63	54.3333
689	Integral membrane protein 2C OS=Mus musculus GN=Itm2c PE=1 SV=2	Q91VK4	ITM2C_MOUSE	30 kDa	MOUSE	67	37	59	54.3333	59	28	67	51.3333
690	TAR DNA-binding protein 43 OS=Mus musculus GN=Tardbp PE=1 SV=1	Q921F2	TADBP_MOUSE	45 kDa	MOUSE	65	34	68	55.6667	65	34	58	52.3333
691	Cluster of LIM and senescent cell antigen-like-containing domain protein 1 OS=Mus musculus GN=Lims1 PE=1 SV=3	Q99JW4	LIMS1_MOUSE	37 kDa	MOUSE	43	20	65	42.6667	49	23	66	46
692	ATP-binding cassette sub-family B member 6, mitochondrial OS=Mus musculus GN=Abcb6 PE=1 SV=1	Q9DC29	ABCB6_MOUSE	94 kDa	MOUSE	61	30	45	45.3333	64	33	51	49.3333
693	Prostaglandin E synthase 3 OS=Mus musculus GN=Ptges3 PE=1 SV=1	Q9R0Q7	TEBP_MOUSE	19 kDa	MOUSE	54	27	61	47.3333	51	24	65	46.6667
694	60S ribosomal protein L29 OS=Mus musculus GN=Rpl29 PE=2 SV=2	P47915	RL29_MOUSE	18 kDa	MOUSE	60	30	56	48.6667	51	24	53	42.6667
695	1-phosphatidylinositol 4,5-bisphosphate phosphodiesterase beta-3 OS=Mus musculus GN=Plcb3 PE=1 SV=2	P51432	PLCB3_MOUSE	139 kDa	MOUSE	52	25	61	46	64	34	53	50.3333
696	Lysophosphatidylcholine acyltransferase 1 OS=Mus musculus GN=Lpcat1 PE=1 SV=1	Q3TFD2	PCAT1_MOUSE	60 kDa	MOUSE	63	33	53	49.6667	57	27	65	49.6667
697	Inositol monophosphatase 3 OS=Mus musculus GN=Impad1 PE=1 SV=1	Q80V26	IMPA3_MOUSE	39 kDa	MOUSE	60	30	63	51	62	32	57	50.3333
698	Serine incorporator 5 OS=Mus musculus GN=Serinc5 PE=2 SV=1	Q8BHJ6	SERC5_MOUSE	52 kDa	MOUSE	63	32	61	52	71	39	63	57.6667
699	Cluster of ADP-ribosylation factor 4 OS=Mus musculus GN=Arf4 PE=1 SV=2	P61750	ARF4_MOUSE	20 kDa	MOUSE	92	72	63	75.6667	86	60	71	72.3333
700	Cluster of Cullin-4A OS=Mus musculus GN=Cul4a PE=1 SV=1	Q3TCH7	CUL4A_MOUSE	88 kDa	MOUSE	49	23	90	54	64	34	87	61.6667
701	Tubulin--tyrosine ligase-like protein 12 OS=Mus musculus GN=Ttll12 PE=1 SV=1	Q3UDE2	TTL12_MOUSE	74 kDa	MOUSE	56	27	50	44.3333	63	33	65	53.6667
702	Cluster of Histone-binding protein RBBP4 OS=Mus musculus GN=Rbbp4 PE=1 SV=5	Q60972	RBBP4_MOUSE	48 kDa	MOUSE	61	31	56	49.3333	56	27	64	49
703	Synaptic vesicle membrane protein VAT-1 homolog OS=Mus musculus GN=Vat1 PE=1 SV=3	Q62465	VAT1_MOUSE	43 kDa	MOUSE	69	39	62	56.6667	60	30	57	49
704	Eukaryotic translation initiation factor 3 subunit H OS=Mus musculus GN=Eif3h PE=1 SV=1	Q91WK2	EIF3H_MOUSE	40 kDa	MOUSE	62	31	70	54.3333	64	33	61	52.6667
705	Vang-like protein 2 OS=Mus musculus GN=Vangl2 PE=1 SV=3	Q91ZD4	VANG2_MOUSE	60 kDa	MOUSE	64	34	62	53.3333	60	30	65	51.6667
706	Mannose-P-dolichol utilization defect 1 protein OS=Mus musculus GN=Mpdu1 PE=1 SV=1	Q9R0Q9	MPU1_MOUSE	26 kDa	MOUSE	57	28	65	50	63	33	61	52.3333
707	Endoplasmic reticulum resident protein 29 OS=Mus musculus GN=Erp29 PE=1 SV=2	P57759	ERP29_MOUSE	29 kDa	MOUSE	62	31	57	50	65	35	64	54.6667
708	Cluster of ADP-ribosylation factor 3 OS=Mus musculus GN=Arf3 PE=2 SV=2	P61205	ARF3_MOUSE	21 kDa	MOUSE	96	79	61	78.6667	87	62	67	72
709	Interleukin-1 receptor accessory protein OS=Mus musculus GN=Il1rap PE=1 SV=1	Q61730	IL1AP_MOUSE	66 kDa	MOUSE	51	24	94	56.3333	58	28	89	58.3333
710	Aminoacyl tRNA synthase complex-interacting multifunctional protein 2 OS=Mus musculus GN=Aimp2 PE=1 SV=2	Q8R010	AIMP2_MOUSE	35 kDa	MOUSE	43	20	51	38	61	32	58	50.3333
711	Chondroitin sulfate proteoglycan 4 OS=Mus musculus GN=Cspg4 PE=1 SV=3	Q8VHY0	CSPG4_MOUSE	252 kDa	MOUSE	31	15	45	30.3333	69	38	62	56.3333
712	Pre-mRNA-processing factor 19 OS=Mus musculus GN=Prpf19 PE=1 SV=1	Q99KP6	PRP19_MOUSE	55 kDa	MOUSE	29	15	32	25.3333	27	14	70	37
713	Glutathione S-transferase P 1 OS=Mus musculus GN=Gstp1 PE=1 SV=2	P19157	GSTP1_MOUSE	24 kDa	MOUSE	68	38	32	46	52	24	29	35
714	Adenylosuccinate lyase OS=Mus musculus GN=Adsl PE=1 SV=2	P54822	PUR8_MOUSE	55 kDa	MOUSE	55	27	69	50.3333	56	27	54	45.6667
715	40S ribosomal protein S25 OS=Mus musculus GN=Rps25 PE=1 SV=1	P62852	RS25_MOUSE	14 kDa	MOUSE	53	26	55	44.6667	59	28	57	48
716	GMP synthase [glutamine-hydrolyzing] OS=Mus musculus GN=Gmps PE=1 SV=2	Q3THK7	GUAA_MOUSE	77 kDa	MOUSE	49	23	54	42	62	32	58	50.6667
717	CAAX prenyl protease 1 homolog OS=Mus musculus GN=Zmpste24 PE=1 SV=2	Q80W54	FACE1_MOUSE	55 kDa	MOUSE	57	28	50	45	50	23	62	45
718	von Willebrand factor A domain-containing protein 5A OS=Mus musculus GN=Vwa5a PE=1 SV=2	Q99KC8	VMA5A_MOUSE	87 kDa	MOUSE	57	28	57	47.3333	67	36	52	51.6667
719	Endoplasmic reticulum resident protein 44 OS=Mus musculus GN=Erp44 PE=1 SV=1	Q9D1Q6	ERP44_MOUSE	47 kDa	MOUSE	54	27	57	46	55	26	68	49.6667
720	A-kinase anchor protein 12 OS=Mus musculus GN=Akap12 PE=1 SV=1	Q9WTQ5	AKA12_MOUSE	181 kDa	MOUSE	47	22	55	41.3333	68	37	56	53.6667
721	MLV-related proviral Env polyprotein OS=Mus musculus PE=1 SV=3	P10404	ENV1_MOUSE	70 kDa	MOUSE	68	38	48	51.3333	61	31	69	53.6667
722	Cluster of Dual specificity mitogen-activated protein kinase kinase 1 OS=Mus musculus GN=Map2k1 PE=1 SV=2	P31938	MP2K1_MOUSE	43 kDa	MOUSE	37	17	69	41	59	29	62	50
723	Vesicle-fusing ATPase OS=Mus musculus GN=Nsf PE=1 SV=2	P46460	NSF_MOUSE	83 kDa	MOUSE	46	22	38	35.3333	54	26	59	46.3333
724	Cluster of Mothers against decapentaplegic homolog 5 OS=Mus musculus GN=Smad5 PE=1 SV=2	P97454	SMAD5_MOUSE	52 kDa	MOUSE	54	27	48	43	37	17	55	36.3333
725	Cluster of Polypeptide N-acetylgalactosaminyltransferase 2 OS=Mus musculus GN=Galnt2 PE=1 SV=1	Q6PB93	GALT2_MOUSE	65 kDa	MOUSE	55	27	55	45.6667	59	29	39	42.3333
726	Golgi integral membrane protein 4 OS=Mus musculus GN=Golim4 PE=1 SV=1	Q8BXA1	GOLI4_MOUSE	77 kDa	MOUSE	53	26	55	44.6667	54	26	59	46.3333
727	Protein arginine N-methyltransferase 5 OS=Mus musculus GN=Prmt5 PE=1 SV=3	Q8CIG8	ANM5_MOUSE	73 kDa	MOUSE	58	29	54	47	59	29	56	48
728	Importin-11 OS=Mus musculus GN=Ipo11 PE=1 SV=1	Q8K2V6	IPO11_MOUSE	112 kDa	MOUSE	49	23	58	43.3333	56	27	59	47.3333
729	Cluster of SWI/SNF-related matrix-associated actin-dependent regulator of chromatin subfamily A member 5 OS=Mus musculus GN=Smarca5 PE=1 SV=1	Q91ZW3	SMCA5_MOUSE	122 kDa	MOUSE	49	23	50	40.6667	49	23	56	42.6667
730	G-protein coupled receptor family C group 5 member B OS=Mus musculus GN=Gprc5b PE=1 SV=1	Q923Z0	GPC5B_MOUSE	46 kDa	MOUSE	52	26	50	42.6667	48	22	51	40.3333
731	6-phosphogluconolactonase OS=Mus musculus GN=Pgls PE=1 SV=1	Q9CQ60	6PGL_MOUSE	27 kDa	MOUSE	56	27	54	45.6667	67	36	50	51
732	Cluster of Heterogeneous nuclear ribonucleoprotein H OS=Mus musculus GN=Hnrnph1 PE=1 SV=3	O35737	HNRH1_MOUSE	49 kDa	MOUSE	87	63	55	68.3333	89	69	67	75
733	DNA-directed RNA polymerase II subunit RPB1 OS=Mus musculus GN=Polr2a PE=1 SV=3	P08775	RPB1_MOUSE	217 kDa	MOUSE	37	17	85	46.3333	57	28	92	59
734	Tetraspanin-7 OS=Mus musculus GN=Tspan7 PE=1 SV=2	Q62283	TSN7_MOUSE	28 kDa	MOUSE	54	27	38	39.6667	47	21	58	42
735	Leucine-rich repeat-containing protein 59 OS=Mus musculus GN=Lrrc59 PE=1 SV=1	Q922Q8	LRC59_MOUSE	35 kDa	MOUSE	60	30	55	48.3333	63	33	49	48.3333
736	S-methyl-5'-thioadenosine phosphorylase OS=Mus musculus GN=Mtap PE=1 SV=1	Q9CQ65	MTAP_MOUSE	31 kDa	MOUSE	59	30	60	49.6667	50	23	64	45.6667
737	Malectin OS=Mus musculus GN=Mlec PE=1 SV=2	Q6ZQI3	MLEC_MOUSE	32 kDa	MOUSE	43	20	60	41	46	21	52	39.6667
738	Pyridoxal kinase OS=Mus musculus GN=Pdxk PE=1 SV=1	Q8K183	PDXK_MOUSE	35 kDa	MOUSE	52	25	45	40.6667	65	35	48	49.3333
739	GTP-binding protein Rheb OS=Mus musculus GN=Rheb PE=1 SV=1	Q921J2	RHEB_MOUSE	20 kDa	MOUSE	52	26	53	43.6667	37	17	67	40.3333
740	Solute carrier family 15 member 2 OS=Mus musculus GN=Slc15a2 PE=1 SV=1	Q9ES07	S15A2_MOUSE	82 kDa	MOUSE	49	23	54	42	51	24	38	37.6667
741	Hemopexin OS=Mus musculus GN=Hpx PE=1 SV=2	Q91X72	HEMO_MOUSE	51 kDa	MOUSE	28	15	50	31	21	12	52	28.3333
742	Casein kinase II subunit alpha' OS=Mus musculus GN=Csnk2a2 PE=1 SV=1	O54833	CSK22_MOUSE	41 kDa	MOUSE	55	27	32	38	62	32	23	39
743	Leukotriene A-4 hydrolase OS=Mus musculus GN=Lta4h PE=1 SV=4	P24527	LKHA4_MOUSE	69 kDa	MOUSE	56	27	55	46	64	34	63	53.6667
744	Ras suppressor protein 1 OS=Mus musculus GN=Rsu1 PE=1 SV=3	Q01730	RSU1_MOUSE	32 kDa	MOUSE	30	15	55	33.3333	40	19	66	41.6667
745	Epithelial discoidin domain-containing receptor 1 OS=Mus musculus GN=Ddr1 PE=2 SV=2	Q03146	DDR1_MOUSE	101 kDa	MOUSE	61	31	31	41	50	23	43	38.6667
746	Sodium-dependent phosphate transporter 2 OS=Mus musculus GN=Slc20a2 PE=1 SV=2	Q80UP8	S20A2_MOUSE	71 kDa	MOUSE	63	33	61	52.3333	61	31	52	48
747	Cluster of Ras-related protein Rap-2c OS=Mus musculus GN=Rap2c PE=1 SV=1	Q8BU31	RAP2C_MOUSE	21 kDa	MOUSE	85	60	63	69.3333	85	57	62	68
748	DNA-directed RNA polymerase II subunit RPB2 OS=Mus musculus GN=Polr2b PE=1 SV=2	Q8CFI7	RPB2_MOUSE	134 kDa	MOUSE	42	19	84	48.3333	61	32	86	59.6667
749	IST1 homolog OS=Mus musculus GN=Ist1 PE=1 SV=1	Q9CX00	IST1_MOUSE	39 kDa	MOUSE	64	34	43	47	47	21	62	43.3333
750	Cullin-3 OS=Mus musculus GN=Cul3 PE=1 SV=1	Q9JLV5	CUL3_MOUSE	89 kDa	MOUSE	51	25	65	47	54	26	49	43
751	Nidogen-2 OS=Mus musculus GN=Nid2 PE=1 SV=2	O88322	NID2_MOUSE	154 kDa	MOUSE	49	23	53	41.6667	58	28	56	47.3333
752	Neuromodulin OS=Mus musculus GN=Gap43 PE=1 SV=1	P06837	NEUM_MOUSE	24 kDa	MOUSE	60	30	50	46.6667	59	29	58	48.6667
753	Dynamin-like 120 kDa protein, mitochondrial OS=Mus musculus GN=Opa1 PE=1 SV=1	P58281	OPA1_MOUSE	111 kDa	MOUSE	53	26	60	46.3333	64	34	59	52.3333
754	Cluster of Serine/threonine-protein phosphatase 2B catalytic subunit alpha isoform OS=Mus musculus GN=Ppp3ca PE=1 SV=1	P63328	PP2BA_MOUSE	59 kDa	MOUSE	45	21	54	40	58	28	66	50.6667
755	Glycerol-3-phosphate dehydrogenase, mitochondrial OS=Mus musculus GN=Gpd2 PE=1 SV=2	Q64521	GPDM_MOUSE	81 kDa	MOUSE	57	28	46	43.6667	44	20	58	40.6667
756	Volume-regulated anion channel subunit LRRC8A OS=Mus musculus GN=Lrrc8a PE=1 SV=1	Q80WG5	LRC8A_MOUSE	94 kDa	MOUSE	63	33	57	51	64	34	46	48
757	Eukaryotic peptide chain release factor subunit 1 OS=Mus musculus GN=Etf1 PE=1 SV=4	Q8BWY3	ERF1_MOUSE	49 kDa	MOUSE	46	22	63	43.6667	54	26	66	48.6667
758	Copine-1 OS=Mus musculus GN=Cpne1 PE=1 SV=1	Q8C166	CPNE1_MOUSE	59 kDa	MOUSE	70	40	48	52.6667	66	35	55	52
759	Vigilin OS=Mus musculus GN=Hdlbp PE=1 SV=1	Q8VDJ3	VIGLN_MOUSE	142 kDa	MOUSE	43	20	71	44.6667	58	28	67	51
760	40S ribosomal protein S20 OS=Mus musculus GN=Rps20 PE=1 SV=1	P60867	RS20_MOUSE	13 kDa	MOUSE	58	29	44	43.6667	56	27	58	47
761	Phosphoribosylformylglycinamidine synthase OS=Mus musculus GN=Pfas PE=1 SV=1	Q5SUR0	PUR4_MOUSE	145 kDa	MOUSE	37	17	58	37.3333	63	33	57	51
762	26S proteasome non-ATPase regulatory subunit 5 OS=Mus musculus GN=Psmd5 PE=1 SV=4	Q8BJY1	PSMD5_MOUSE	56 kDa	MOUSE	43	20	38	33.6667	51	24	64	46.3333
763	Adhesion G protein-coupled receptor L2 OS=Mus musculus GN=Adgrl2 PE=1 SV=3	Q8JZZ7	AGRL2_MOUSE	167 kDa	MOUSE	59	30	44	44.3333	40	18	52	36.6667
764	Sphingosine-1-phosphate lyase 1 OS=Mus musculus GN=Sgpl1 PE=1 SV=1	Q8R0X7	SGPL1_MOUSE	64 kDa	MOUSE	34	16	59	36.3333	48	22	41	37
765	UMP-CMP kinase OS=Mus musculus GN=Cmpk1 PE=1 SV=1	Q9DBP5	KCY_MOUSE	22 kDa	MOUSE	61	31	36	42.6667	56	27	50	44.3333
766	ADP-ribosylation factor-like protein 3 OS=Mus musculus GN=Arl3 PE=1 SV=1	Q9WUL7	ARL3_MOUSE	20 kDa	MOUSE	60	30	61	50.3333	51	24	57	44
767	Transgelin-2 OS=Mus musculus GN=Tagln2 PE=1 SV=4	Q9WVA4	TAGL2_MOUSE	22 kDa	MOUSE	63	32	59	51.3333	52	24	53	43
768	E3 ubiquitin-protein ligase RNF213 OS=Mus musculus GN=Rnf213 PE=1 SV=2	E9Q555	RN213_MOUSE	585 kDa	MOUSE	3	3	63	23	25	14	54	31
769	Cluster of Long-chain fatty acid transport protein 1 OS=Mus musculus GN=Slc27a1 PE=1 SV=1	Q60714	S27A1_MOUSE	71 kDa	MOUSE	30	15	3	16	40	19	27	28.6667
770	Cluster of Erlin-2 OS=Mus musculus GN=Erlin2 PE=1 SV=1	Q8BFZ9	ERLN2_MOUSE	38 kDa	MOUSE	51	25	31	35.6667	50	23	42	38.3333
771	Cluster of Twinfilin-1 OS=Mus musculus GN=Twf1 PE=1 SV=2	Q91YR1	TWF1_MOUSE	40 kDa	MOUSE	46	22	52	40	58	28	52	46
772	UPF0568 protein C14orf166 homolog OS=Mus musculus PE=1 SV=1	Q9CQE8	CN166_MOUSE	28 kDa	MOUSE	63	32	48	47.6667	56	27	58	47
773	Serine/threonine-protein phosphatase 6 catalytic subunit OS=Mus musculus GN=Ppp6c PE=1 SV=1	Q9CQR6	PPP6_MOUSE	35 kDa	MOUSE	53	26	63	47.3333	54	26	57	45.6667
774	Vesicle-associated membrane protein-associated protein A OS=Mus musculus GN=Vapa PE=1 SV=2	Q9WV55	VAPA_MOUSE	28 kDa	MOUSE	52	26	53	43.6667	51	24	56	43.6667
775	Secretory carrier-associated membrane protein 5 OS=Mus musculus GN=Scamp5 PE=1 SV=1	Q9JKD3	SCAM5_MOUSE	26 kDa	MOUSE	63	32	53	49.3333	52	24	53	43
776	Proteasome subunit beta type-5 OS=Mus musculus GN=Psmb5 PE=1 SV=3	O55234	PSB5_MOUSE	29 kDa	MOUSE	54	27	62	47.6667	51	24	54	43
777	Cluster of H(+)/Cl (-) exchange transporter 3 OS=Mus musculus GN=Clcn3 PE=1 SV=2	P51791	CLCN3_MOUSE	91 kDa	MOUSE	15	12	55	27.3333	7	7	53	22.3333
778	Neurocan core protein OS=Mus musculus GN=Ncan PE=1 SV=1	P55066	NCAN_MOUSE	137 kDa	MOUSE	33	16	20	23	48	22	7	25.6667
779	Heterogeneous nuclear ribonucleoprotein D0 OS=Mus musculus GN=Hnrnpd PE=1 SV=2	Q60668	HNRPD_MOUSE	38 kDa	MOUSE	84	59	36	59.6667	78	46	50	58
780	Nucleolar GTP-binding protein 1 OS=Mus musculus GN=Gtpbp4 PE=1 SV=3	Q99ME9	NOG1_MOUSE	74 kDa	MOUSE	43	20	83	48.6667	60	31	78	56.3333
781	Thioredoxin-related transmembrane protein 2 OS=Mus musculus GN=Tmx2 PE=1 SV=1	Q9D710	TMX2_MOUSE	34 kDa	MOUSE	60	30	44	44.6667	55	26	61	47.3333
782	Proteasome subunit alpha type-3 OS=Mus musculus GN=Psma3 PE=1 SV=3	O70435	PSA3_MOUSE	28 kDa	MOUSE	46	22	59	42.3333	52	25	56	44.3333
783	Superoxide dismutase [Cu-Zn] OS=Mus musculus GN=Sod1 PE=1 SV=2	P08228	SODC_MOUSE	16 kDa	MOUSE	53	26	48	42.3333	53	25	54	44
784	Solute carrier family 2, facilitated glucose transporter member 3 OS=Mus musculus GN=Slc2a3 PE=1 SV=1	P32037	GTR3_MOUSE	53 kDa	MOUSE	51	25	53	43	54	26	55	45
785	Ran-specific GTPase-activating protein OS=Mus musculus GN=Ranbp1 PE=1 SV=2	P34022	RANG_MOUSE	24 kDa	MOUSE	43	20	52	38.3333	54	26	56	45.3333
786	Phosphatidylinositol transfer protein beta isoform OS=Mus musculus GN=Pitpnb PE=1 SV=2	P53811	PIPNB_MOUSE	31 kDa	MOUSE	63	32	44	46.3333	51	24	55	43.3333
787	Cluster of Serine/threonine-protein kinase PAK 2 OS=Mus musculus GN=Pak2 PE=1 SV=1	Q8CIN4	PAK2_MOUSE	58 kDa	MOUSE	61	31	62	51.3333	49	22	53	41.3333
788	Splicing factor, proline- and glutamine-rich OS=Mus musculus GN=Sfpq PE=1 SV=1	Q8VIJ6	SFPQ_MOUSE	75 kDa	MOUSE	58	29	61	49.3333	60	31	51	47.3333
789	Ferritin light chain 1 OS=Mus musculus GN=Ftl1 PE=1 SV=2	P29391	FRIL1_MOUSE	21 kDa	MOUSE	60	30	58	49.3333	59	29	61	49.6667
790	F-actin-capping protein subunit alpha-1 OS=Mus musculus GN=Capza1 PE=1 SV=4	P47753	CAZA1_MOUSE	33 kDa	MOUSE	70	40	59	56.3333	68	36	59	54.3333
791	Carbonyl reductase [NADPH] 1 OS=Mus musculus GN=Cbr1 PE=1 SV=3	P48758	CBR1_MOUSE	31 kDa	MOUSE	57	28	71	52	62	32	68	54
792	Serine/arginine-rich splicing factor 3 OS=Mus musculus GN=Srsf3 PE=1 SV=1	P84104	SRSF3_MOUSE	19 kDa	MOUSE	70	40	57	55.6667	63	32	63	52.6667
793	Proteasome activator complex subunit 4 OS=Mus musculus GN=Psme4 PE=1 SV=1	Q5SSW2	PSME4_MOUSE	211 kDa	MOUSE	27	14	71	37.3333	55	27	64	48.6667
794	Alpha-mannosidase 2x OS=Mus musculus GN=Man2a2 PE=1 SV=2	Q8BRK9	MA2A2_MOUSE	131 kDa	MOUSE	42	19	28	29.6667	56	27	56	46.3333
795	Lysophospholipid acyltransferase 5 OS=Mus musculus GN=Lpcat3 PE=1 SV=1	Q91V01	MBOA5_MOUSE	56 kDa	MOUSE	59	30	43	44	50	23	56	43
796	Electron transfer flavoprotein subunit alpha, mitochondrial OS=Mus musculus GN=Etfa PE=1 SV=2	Q99LC5	ETFA_MOUSE	35 kDa	MOUSE	27	14	59	33.3333	44	21	52	39
798	Creatine kinase M-type OS=Mus musculus GN=Ckm PE=1 SV=1	P07310	KCRM_MOUSE	43 kDa	MOUSE	74	43	0	39	81	50	3	44.6667
799	Integrin beta-5 OS=Mus musculus GN=Itgb5 PE=1 SV=2	O70309	ITB5_MOUSE	88 kDa	MOUSE	48	23	74	48.3333	43	20	82	48.3333
800	Contactin-1 OS=Mus musculus GN=Cntn1 PE=1 SV=1	P12960	CNTN1_MOUSE	113 kDa	MOUSE	36	17	49	34	57	28	46	43.6667
801	Polypyrimidine tract-binding protein 1 OS=Mus musculus GN=Ptbp1 PE=1 SV=2	P17225	PTBP1_MOUSE	56 kDa	MOUSE	55	27	38	40	59	28	58	48.3333
802	Purine nucleoside phosphorylase OS=Mus musculus GN=Pnp PE=1 SV=2	P23492	PNPH_MOUSE	32 kDa	MOUSE	51	25	55	43.6667	53	25	58	45.3333
803	Ras-related protein Rab-18 OS=Mus musculus GN=Rab18 PE=1 SV=2	P35293	RAB18_MOUSE	23 kDa	MOUSE	58	29	52	46.3333	53	25	55	44.3333
804	Phosphatidylinositol transfer protein alpha isoform OS=Mus musculus GN=Pitpna PE=1 SV=2	P53810	PIPNA_MOUSE	32 kDa	MOUSE	50	24	58	44	49	23	55	42.3333
805	Transaldolase OS=Mus musculus GN=Taldo1 PE=1 SV=2	Q93092	TALDO_MOUSE	37 kDa	MOUSE	27	14	51	30.6667	52	25	51	42.6667
806	1-acyl-sn-glycerol-3-phosphate acyltransferase gamma OS=Mus musculus GN=Agpat3 PE=1 SV=2	Q9D517	PLCC_MOUSE	43 kDa	MOUSE	50	24	28	34	58	28	54	46.6667
807	Gap junction alpha-1 protein OS=Mus musculus GN=Gja1 PE=1 SV=2	P23242	CXA1_MOUSE	43 kDa	MOUSE	41	19	51	37	42	20	58	40
808	Exocyst complex component 5 OS=Mus musculus GN=Exoc5 PE=1 SV=2	Q3TPX4	EXOC5_MOUSE	82 kDa	MOUSE	39	18	42	33	45	21	45	37
809	Protein tweety homolog 1 OS=Mus musculus GN=Ttyh1 PE=1 SV=1	Q9D3A9	TTYH1_MOUSE	49 kDa	MOUSE	54	27	40	40.3333	53	25	48	42
810	Cytochrome b-c1 complex subunit 2, mitochondrial OS=Mus musculus GN=Uqcrc2 PE=1 SV=1	Q9DB77	QCR2_MOUSE	48 kDa	MOUSE	57	28	55	46.6667	51	24	55	43.3333
811	Alcohol dehydrogenase [NADP(+)] OS=Mus musculus GN=Akr1a1 PE=1 SV=3	Q9JII6	AK1A1_MOUSE	37 kDa	MOUSE	44	20	57	40.3333	64	34	53	50.3333
812	SH3 domain-binding glutamic acid-rich-like protein OS=Mus musculus GN=Sh3bgrl PE=1 SV=1	Q9JJU8	SH3L1_MOUSE	13 kDa	MOUSE	61	31	44	45.3333	53	25	65	47.6667
813	Ubiquitin carboxyl-terminal hydrolase 14 OS=Mus musculus GN=Usp14 PE=1 SV=3	Q9JMA1	UBP14_MOUSE	56 kDa	MOUSE	50	24	61	45	41	19	55	38.3333
814	Acetyl-coenzyme A synthetase, cytoplasmic OS=Mus musculus GN=Acss2 PE=1 SV=2	Q9QXG4	ACSA_MOUSE	79 kDa	MOUSE	42	19	51	37.3333	57	28	44	43
815	Cytoplasmic dynein 1 intermediate chain 2 OS=Mus musculus GN=Dync1i2 PE=1 SV=1	O88487	DC1I2_MOUSE	68 kDa	MOUSE	54	27	42	41	51	24	58	44.3333
816	ADP-ribosylation factor 6 OS=Mus musculus GN=Arf6 PE=1 SV=2	P62331	ARF6_MOUSE	20 kDa	MOUSE	63	33	55	50.3333	61	31	53	48.3333
817	Eukaryotic translation initiation factor 5B OS=Mus musculus GN=Eif5b PE=1 SV=2	Q05D44	IF2P_MOUSE	138 kDa	MOUSE	49	23	63	45	58	28	61	49
818	Cullin-associated NEDD8-dissociated protein 2 OS=Mus musculus GN=Cand2 PE=1 SV=2	Q6ZQ73	CAND2_MOUSE	136 kDa	MOUSE	58	29	49	45.3333	68	37	58	54.3333
819	Serotransferrin OS=Mus musculus GN=Tf PE=1 SV=1	Q921I1	TRFE_MOUSE	77 kDa	MOUSE	4	4	58	22	9	9	69	29
820	Dipeptidyl peptidase 3 OS=Mus musculus GN=Dpp3 PE=1 SV=2	Q99KK7	DPP3_MOUSE	83 kDa	MOUSE	39	18	4	20.3333	57	28	9	31.3333
821	Synaptobrevin homolog YKT6 OS=Mus musculus GN=Ykt6 PE=1 SV=1	Q9CQW1	YKT6_MOUSE	22 kDa	MOUSE	52	26	40	39.3333	43	20	58	40.3333
822	Cluster of Neurexin-1 OS=Mus musculus GN=Nrxn1 PE=1 SV=3	Q9CS84	NRX1A_MOUSE	166 kDa	MOUSE	26	14	53	31	42	20	46	36
823	Structural maintenance of chromosomes protein 1A OS=Mus musculus GN=Smc1a PE=1 SV=4	Q9CU62	SMC1A_MOUSE	143 kDa	MOUSE	9	9	28	15.3333	41	20	44	35
824	Protein XRP2 OS=Mus musculus GN=Rp2 PE=1 SV=3	Q9EPK2	XRP2_MOUSE	39 kDa	MOUSE	36	17	9	20.6667	42	20	44	35.3333
825	General vesicular transport factor p115 OS=Mus musculus GN=Uso1 PE=1 SV=2	Q9Z1Z0	USO1_MOUSE	107 kDa	MOUSE	49	23	38	36.6667	51	24	45	40
826	Ciliary neurotrophic factor receptor subunit alpha OS=Mus musculus GN=Cntfr PE=1 SV=2	O88507	CNTFR_MOUSE	41 kDa	MOUSE	57	28	49	44.6667	55	26	52	44.3333
827	60S ribosomal protein L31 OS=Mus musculus GN=Rpl31 PE=1 SV=1	P62900	RL31_MOUSE	14 kDa	MOUSE	51	25	57	44.3333	50	23	56	43
828	Ras-related protein Ral-A OS=Mus musculus GN=Rala PE=1 SV=1	P63321	RALA_MOUSE	24 kDa	MOUSE	68	37	52	52.3333	76	44	52	57.3333
829	Prohibitin OS=Mus musculus GN=Phb PE=1 SV=1	P67778	PHB_MOUSE	30 kDa	MOUSE	46	22	68	45.3333	52	25	76	51
830	Casein kinase II subunit beta OS=Mus musculus GN=Csnk2b PE=1 SV=1	P67871	CSK2B_MOUSE	25 kDa	MOUSE	59	30	47	45.3333	28	14	54	32
831	Pre-B-cell leukemia transcription factor-interacting protein 1 OS=Mus musculus GN=Pbxip1 PE=1 SV=2	Q3TVI8	PBIP1_MOUSE	81 kDa	MOUSE	36	17	59	37.3333	55	27	30	37.3333
832	Exocyst complex component 8 OS=Mus musculus GN=Exoc8 PE=1 SV=1	Q6PGF7	EXOC8_MOUSE	81 kDa	MOUSE	27	14	38	26.3333	52	25	56	44.3333
833	Peptidyl-prolyl cis-trans isomerase D OS=Mus musculus GN=Ppid PE=1 SV=3	Q9CR16	PPID_MOUSE	41 kDa	MOUSE	45	21	28	31.3333	56	27	54	45.6667
834	Endoplasmic reticulum-Golgi intermediate compartment protein 1 OS=Mus musculus GN=Ergic1 PE=1 SV=1	Q9DC16	ERGI1_MOUSE	33 kDa	MOUSE	51	25	46	40.6667	50	23	56	43
835	Actin-related protein 2/3 complex subunit 3 OS=Mus musculus GN=Arpc3 PE=1 SV=3	Q9JM76	ARPC3_MOUSE	21 kDa	MOUSE	43	20	52	38.3333	49	23	52	41.3333
836	26S proteasome non-ATPase regulatory subunit 14 OS=Mus musculus GN=Psmd14 PE=1 SV=2	O35593	PSDE_MOUSE	35 kDa	MOUSE	39	18	44	33.6667	45	21	51	39
837	Cluster of CTP synthase 1 OS=Mus musculus GN=Ctps1 PE=1 SV=2	P70698	PYRG1_MOUSE	67 kDa	MOUSE	58	29	40	42.3333	40	18	47	35
838	CSC1-like protein 2 OS=Mus musculus GN=Tmem63b PE=1 SV=1	Q3TWI9	CSCL2_MOUSE	95 kDa	MOUSE	56	28	58	47.3333	32	15	41	29.3333
839	Protein FAM49B OS=Mus musculus GN=Fam49b PE=1 SV=1	Q921M7	FA49B_MOUSE	37 kDa	MOUSE	64	34	57	51.6667	61	31	34	42
840	Cluster of Calponin-3 OS=Mus musculus GN=Cnn3 PE=1 SV=1	Q9DAW9	CNN3_MOUSE	36 kDa	MOUSE	57	28	65	50	48	22	62	44
841	Thioredoxin reductase 1, cytoplasmic OS=Mus musculus GN=Txnrd1 PE=1 SV=3	Q9JMH6	TRXR1_MOUSE	67 kDa	MOUSE	50	24	57	43.6667	54	26	51	43.6667
842	Ran GTPase-activating protein 1 OS=Mus musculus GN=Rangap1 PE=1 SV=2	P46061	RAGP1_MOUSE	64 kDa	MOUSE	36	17	51	34.6667	49	23	55	42.3333
843	Cluster of Tyrosine-protein kinase JAK1 OS=Mus musculus GN=Jak1 PE=1 SV=1	P52332	JAK1_MOUSE	133 kDa	MOUSE	36	17	38	30.3333	57	28	51	45.3333
844	Ubiquitin-conjugating enzyme E2 N OS=Mus musculus GN=Ube2n PE=1 SV=1	P61089	UBE2N_MOUSE	17 kDa	MOUSE	48	23	38	36.3333	43	20	58	40.3333
845	Girdin OS=Mus musculus GN=Ccdc88a PE=1 SV=2	Q5SNZ0	GRDN_MOUSE	216 kDa	MOUSE	24	13	49	28.6667	38	18	46	34
846	Cluster of ATP-dependent RNA helicase DDX19A OS=Mus musculus GN=Ddx19a PE=1 SV=2	Q61655	DD19A_MOUSE	54 kDa	MOUSE	26	14	25	21.6667	40	19	39	32.6667
847	1-phosphatidylinositol 4,5-bisphosphate phosphodiesterase gamma-1 OS=Mus musculus GN=Plcg1 PE=1 SV=2	Q62077	PLCG1_MOUSE	150 kDa	MOUSE	24	13	28	21.6667	49	23	42	38
848	Tubulin-specific chaperone D OS=Mus musculus GN=Tbcd PE=1 SV=1	Q8BYA0	TBCD_MOUSE	133 kDa	MOUSE	46	22	25	31	47	21	51	39.6667
849	Exportin-T OS=Mus musculus GN=Xpot PE=1 SV=3	Q9CRT8	XPOT_MOUSE	110 kDa	MOUSE	43	20	47	36.6667	52	25	49	42
850	Cullin-5 OS=Mus musculus GN=Cul5 PE=1 SV=3	Q9D5V5	CUL5_MOUSE	91 kDa	MOUSE	19	12	44	25	44	21	54	39.6667
851	Cluster of Alpha-soluble NSF attachment protein OS=Mus musculus GN=Napa PE=1 SV=1	Q9DB05	SNAA_MOUSE	33 kDa	MOUSE	49	23	20	30.6667	52	25	47	41.3333
852	Adenylate kinase isoenzyme 1 OS=Mus musculus GN=Ak1 PE=1 SV=1	Q9R0Y5	KAD1_MOUSE	22 kDa	MOUSE	51	25	49	41.6667	41	19	55	38.3333
853	Proteasome subunit beta type-3 OS=Mus musculus GN=Psmb3 PE=1 SV=1	Q9R1P1	PSB3_MOUSE	23 kDa	MOUSE	41	19	52	37.3333	42	20	44	35.3333
854	Glucosidase 2 subunit beta OS=Mus musculus GN=Prkcsh PE=1 SV=1	O08795	GLU2B_MOUSE	59 kDa	MOUSE	42	19	42	34.3333	48	22	45	38.3333
855	NEDD8-conjugating enzyme Ubc12 OS=Mus musculus GN=Ube2m PE=1 SV=1	P61082	UBC12_MOUSE	21 kDa	MOUSE	52	26	42	40	41	19	50	36.6667
856	Ribosome maturation protein SBDS OS=Mus musculus GN=Sbds PE=1 SV=4	P70122	SBDS_MOUSE	29 kDa	MOUSE	24	13	53	30	37	18	44	33
857	Protein transport protein Sec23A OS=Mus musculus GN=Sec23a PE=1 SV=2	Q01405	SC23A_MOUSE	86 kDa	MOUSE	42	19	25	28.6667	60	31	39	43.3333
858	Adhesion G-protein coupled receptor G1 OS=Mus musculus GN=Adgrg1 PE=1 SV=1	Q8K209	AGRG1_MOUSE	77 kDa	MOUSE	48	23	42	37.6667	47	21	61	43
859	Cytoplasmic dynein 1 light intermediate chain 1 OS=Mus musculus GN=Dync1li1 PE=1 SV=1	Q8R1Q8	DC1L1_MOUSE	57 kDa	MOUSE	30	15	49	31.3333	33	16	49	32.6667
860	ADP-sugar pyrophosphatase OS=Mus musculus GN=Nudt5 PE=1 SV=1	Q9JKX6	NUDT5_MOUSE	24 kDa	MOUSE	46	22	31	33	54	26	35	38.3333
861	Ferritin heavy chain OS=Mus musculus GN=Fth1 PE=1 SV=2	P09528	FRIH_MOUSE	21 kDa	MOUSE	44	21	47	37.3333	39	18	55	37.3333
862	Protein transport protein Sec61 subunit alpha isoform 1 OS=Mus musculus GN=Sec61a1 PE=1 SV=2	P61620	S61A1_MOUSE	52 kDa	MOUSE	45	22	46	37.6667	15	10	41	22
863	Cluster of Far upstream element-binding protein 2 OS=Mus musculus GN=Khsrp PE=1 SV=2	Q3U0V1	FUBP2_MOUSE	77 kDa	MOUSE	46	22	47	38.3333	49	23	10	27.3333
864	Nucleolar protein 58 OS=Mus musculus GN=Nop58 PE=1 SV=1	Q6DFW4	NOP58_MOUSE	60 kDa	MOUSE	47	23	47	39	36	17	51	34.6667
865	Dihydropteridine reductase OS=Mus musculus GN=Qdpr PE=1 SV=2	Q8BVI4	DHPR_MOUSE	26 kDa	MOUSE	36	17	49	34	42	20	38	33.3333
866	Protein ABHD4 OS=Mus musculus GN=Abhd4 PE=1 SV=1	Q8VD66	ABHD4_MOUSE	39 kDa	MOUSE	34	16	38	29.3333	55	27	44	42
867	Thioredoxin domain-containing protein 5 OS=Mus musculus GN=Txndc5 PE=1 SV=2	Q91W90	TXND5_MOUSE	46 kDa	MOUSE	46	22	35	34.3333	43	20	56	39.6667
868	COP9 signalosome complex subunit 1 OS=Mus musculus GN=Gps1 PE=1 SV=1	Q99LD4	CSN1_MOUSE	53 kDa	MOUSE	48	23	47	39.3333	41	19	46	35.3333
869	Adenylate kinase 2, mitochondrial OS=Mus musculus GN=Ak2 PE=1 SV=5	Q9WTP6	KAD2_MOUSE	26 kDa	MOUSE	48	23	49	40	41	19	44	34.6667
870	Proteasome subunit alpha type-2 OS=Mus musculus GN=Psma2 PE=1 SV=3	P49722	PSA2_MOUSE	26 kDa	MOUSE	47	23	49	39.6667	34	16	44	31.3333
871	60 kDa heat shock protein, mitochondrial OS=Mus musculus GN=Hspd1 PE=1 SV=1	P63038	CH60_MOUSE	61 kDa	MOUSE	48	23	49	40	49	23	36	36
872	Eukaryotic translation initiation factor 4E OS=Mus musculus GN=Eif4e PE=1 SV=1	P63073	IF4E_MOUSE	25 kDa	MOUSE	35	17	49	33.6667	31	15	51	32.3333
873	Nucleoside diphosphate kinase B OS=Mus musculus GN=Nme2 PE=1 SV=1	Q01768	NDKB_MOUSE	17 kDa	MOUSE	71	41	38	50	66	35	33	44.6667
874	Serine/threonine-protein phosphatase 5 OS=Mus musculus GN=Ppp5c PE=1 SV=3	Q60676	PPP5_MOUSE	57 kDa	MOUSE	43	20	73	45.3333	33	16	67	38.6667
875	60S ribosomal protein L35 OS=Mus musculus GN=Rpl35 PE=1 SV=1	Q6ZWV7	RL35_MOUSE	15 kDa	MOUSE	35	17	44	32	42	20	36	32.6667
876	E3 ubiquitin-protein ligase NEDD4-like OS=Mus musculus GN=Nedd4l PE=1 SV=2	Q8CFI0	NED4L_MOUSE	115 kDa	MOUSE	67	37	37	47	61	31	44	45.3333
877	PDZ and LIM domain protein 5 OS=Mus musculus GN=Pdlim5 PE=1 SV=4	Q8CI51	PDLI5_MOUSE	63 kDa	MOUSE	54	27	68	49.6667	37	17	62	38.6667
878	Exocyst complex component 2 OS=Mus musculus GN=Exoc2 PE=1 SV=1	Q9D4H1	EXOC2_MOUSE	104 kDa	MOUSE	43	20	55	39.3333	43	20	39	34
879	Phenylalanine--tRNA ligase beta subunit OS=Mus musculus GN=Farsb PE=1 SV=2	Q9WUA2	SYFB_MOUSE	66 kDa	MOUSE	39	18	44	33.6667	51	24	45	40
880	Protein sel-1 homolog 1 OS=Mus musculus GN=Sel1l PE=1 SV=2	Q9Z2G6	SE1L1_MOUSE	88 kDa	MOUSE	35	17	40	30.6667	33	16	52	33.6667
881	Proteasome subunit alpha type-5 OS=Mus musculus GN=Psma5 PE=1 SV=1	Q9Z2U1	PSA5_MOUSE	26 kDa	MOUSE	52	26	37	38.3333	39	18	35	30.6667
882	Cluster of Betaine--homocysteine S-methyltransferase 1 OS=Mus musculus GN=Bhmt PE=1 SV=1	O35490	BHMT1_MOUSE	45 kDa	MOUSE	40	19	53	37.3333	28	14	41	27.6667
883	[Protein ADP-ribosylarginine] hydrolase OS=Mus musculus GN=Adprh PE=1 SV=1	P54923	ADPRH_MOUSE	40 kDa	MOUSE	19	12	42	24.3333	47	22	30	33
884	Cluster of Sister chromatid cohesion protein PDS5 homolog B OS=Mus musculus GN=Pds5b PE=1 SV=1	Q4VA53	PDS5B_MOUSE	164 kDa	MOUSE	34	17	20	23.6667	24	13	50	29
885	ER membrane protein complex subunit 2 OS=Mus musculus GN=Emc2 PE=1 SV=1	Q9CRD2	EMC2_MOUSE	35 kDa	MOUSE	47	23	37	35.6667	32	15	27	24.6667
886	Core histone macro-H2A.1 OS=Mus musculus GN=H2afy PE=1 SV=3	Q9QZQ8	H2AY_MOUSE	40 kDa	MOUSE	64	33	48	48.3333	68	37	34	46.3333
887	Transmembrane emp24 domain-containing protein 2 OS=Mus musculus GN=Tmed2 PE=1 SV=1	Q9R0Q3	TMED2_MOUSE	23 kDa	MOUSE	44	21	63	42.6667	39	18	69	42
888	Ras-related protein Rab-23 OS=Mus musculus GN=Rab23 PE=1 SV=2	P35288	RAB23_MOUSE	27 kDa	MOUSE	54	27	46	42.3333	48	22	40	36.6667
889	Quinone oxidoreductase OS=Mus musculus GN=Cryz PE=1 SV=1	P47199	QOR_MOUSE	35 kDa	MOUSE	36	17	55	36	54	26	50	43.3333
890	Cluster of Protein EFR3 homolog A OS=Mus musculus GN=Efr3a PE=1 SV=1	Q8BG67	EFR3A_MOUSE	93 kDa	MOUSE	18	12	37	22.3333	37	18	55	36.6667
891	Protein RCC2 OS=Mus musculus GN=Rcc2 PE=1 SV=1	Q8BK67	RCC2_MOUSE	56 kDa	MOUSE	30	15	20	21.6667	38	18	39	31.6667
892	Vacuolar protein sorting-associated protein 37B OS=Mus musculus GN=Vps37b PE=1 SV=1	Q8R0J7	VP37B_MOUSE	31 kDa	MOUSE	45	21	31	32.3333	48	22	40	36.6667
893	Lactoylglutathione lyase OS=Mus musculus GN=Glo1 PE=1 SV=3	Q9CPU0	LGUL_MOUSE	21 kDa	MOUSE	40	19	45	34.6667	21	12	50	27.6667
894	Mitochondrial 2-oxoglutarate/malate carrier protein OS=Mus musculus GN=Slc25a11 PE=1 SV=3	Q9CR62	M2OM_MOUSE	34 kDa	MOUSE	34	16	42	30.6667	55	27	23	35
895	Cluster of Ubiquitin-conjugating enzyme E2 variant 1 OS=Mus musculus GN=Ube2v1 PE=1 SV=1	Q9CZY3	UB2V1_MOUSE	16 kDa	MOUSE	45	22	35	34	36	17	56	36.3333
896	Pre-mRNA-processing factor 40 homolog A OS=Mus musculus GN=Prpf40a PE=1 SV=1	Q9R1C7	PR40A_MOUSE	108 kDa	MOUSE	39	18	47	34.6667	48	22	38	36
897	Exocyst complex component 6B OS=Mus musculus GN=Exoc6b PE=1 SV=1	A6H5Z3	EXC6B_MOUSE	94 kDa	MOUSE	10	11	40	20.3333	6	6	50	20.6667
898	AP-1 complex subunit gamma-1 OS=Mus musculus GN=Ap1g1 PE=1 SV=3	P22892	AP1G1_MOUSE	91 kDa	MOUSE	41	19	16	25.3333	42	20	6	22.6667
899	Tyrosine-protein phosphatase non-receptor type 11 OS=Mus musculus GN=Ptpn11 PE=1 SV=2	P35235	PTN11_MOUSE	68 kDa	MOUSE	12	11	42	21.6667	20	12	45	25.6667
900	Adenylosuccinate synthetase isozyme 2 OS=Mus musculus GN=Adss PE=1 SV=2	P46664	PURA2_MOUSE	50 kDa	MOUSE	43	20	16	26.3333	46	21	22	29.6667
901	COP9 signalosome complex subunit 2 OS=Mus musculus GN=Cops2 PE=1 SV=1	P61202	CSN2_MOUSE	52 kDa	MOUSE	54	27	44	41.6667	18	11	48	25.6667
902	Transcriptional repressor CTCF OS=Mus musculus GN=Ctcf PE=1 SV=2	Q61164	CTCF_MOUSE	84 kDa	MOUSE	6	6	55	22.3333	25	14	20	19.6667
903	Receptor-type tyrosine-protein phosphatase eta OS=Mus musculus GN=Ptprj PE=1 SV=2	Q64455	PTPRJ_MOUSE	137 kDa	MOUSE	14	11	6	10.3333	30	15	27	24
904	Alpha-2-macroglobulin-P OS=Mus musculus GN=A2m PE=2 SV=2	Q6GQT1	A2MG_MOUSE	164 kDa	MOUSE	24	13	16	17.6667	49	23	31	34.3333
905	26S proteasome non-ATPase regulatory subunit 8 OS=Mus musculus GN=Psmd8 PE=1 SV=2	Q9CX56	PSMD8_MOUSE	40 kDa	MOUSE	31	15	25	23.6667	45	21	51	39
906	Cysteine--tRNA ligase, cytoplasmic OS=Mus musculus GN=Cars PE=1 SV=2	Q9ER72	SYCC_MOUSE	95 kDa	MOUSE	39	18	31	29.3333	49	23	47	39.6667
907	Ras-related protein Rab-9A OS=Mus musculus GN=Rab9a PE=1 SV=1	Q9R0M6	RAB9A_MOUSE	23 kDa	MOUSE	52	26	40	39.3333	36	17	51	34.6667
908	Acyl-CoA desaturase 2 OS=Mus musculus GN=Scd2 PE=1 SV=2	P13011	ACOD2_MOUSE	41 kDa	MOUSE	19	12	53	28	41	20	38	33
909	Transmembrane protein 165 OS=Mus musculus GN=Tmem165 PE=1 SV=2	P52875	TM165_MOUSE	35 kDa	MOUSE	47	23	20	30	34	16	44	31.3333
910	Cell growth-regulating nucleolar protein OS=Mus musculus GN=Lyar PE=1 SV=2	Q08288	LYAR_MOUSE	44 kDa	MOUSE	47	23	48	39.3333	39	18	36	31
911	Serine/arginine-rich splicing factor 7 OS=Mus musculus GN=Srsf7 PE=1 SV=1	Q8BL97	SRSF7_MOUSE	31 kDa	MOUSE	56	27	48	43.6667	64	34	41	46.3333
912	Vacuolar protein-sorting-associated protein 25 OS=Mus musculus GN=Vps25 PE=1 SV=1	Q9CQ80	VPS25_MOUSE	21 kDa	MOUSE	51	25	55	43.6667	32	15	66	37.6667
913	S-phase kinase-associated protein 1 OS=Mus musculus GN=Skp1 PE=1 SV=3	Q9WTX5	SKP1_MOUSE	19 kDa	MOUSE	42	20	52	38	22	12	34	22.6667
914	Inositol monophosphatase 1 OS=Mus musculus GN=Impa1 PE=1 SV=1	O55023	IMPA1_MOUSE	30 kDa	MOUSE	33	16	44	31	45	21	24	30
915	Sortilin-related receptor OS=Mus musculus GN=Sorl1 PE=1 SV=3	O88307	SORL_MOUSE	247 kDa	MOUSE	7	7	35	16.3333	34	17	47	32.6667
916	Ras-related protein Rap-2b OS=Mus musculus GN=Rap2b PE=1 SV=1	P61226	RAP2B_MOUSE	21 kDa	MOUSE	77	48	7	44	80	48	36	54.6667
917	Ubiquitin-conjugating enzyme E2 L3 OS=Mus musculus GN=Ube2l3 PE=1 SV=1	P68037	UB2L3_MOUSE	18 kDa	MOUSE	41	19	78	46	42	20	81	47.6667
918	S-adenosylmethionine synthase isoform type-2 OS=Mus musculus GN=Mat2a PE=1 SV=2	Q3THS6	METK2_MOUSE	44 kDa	MOUSE	38	18	42	32.6667	39	18	45	34
919	Sorting nexin-27 OS=Mus musculus GN=Snx27 PE=1 SV=2	Q3UHD6	SNX27_MOUSE	61 kDa	MOUSE	39	18	40	32.3333	48	22	40	36.6667
920	Astrocytic phosphoprotein PEA-15 OS=Mus musculus GN=Pea15 PE=1 SV=1	Q62048	PEA15_MOUSE	15 kDa	MOUSE	23	13	40	25.3333	35	17	50	34
921	Cluster of Endophilin-A2 OS=Mus musculus GN=Sh3gl1 PE=1 SV=1	Q62419	SH3G1_MOUSE	42 kDa	MOUSE	37	18	25	26.6667	21	12	37	23.3333
922	Transmembrane protein 87A OS=Mus musculus GN=Tmem87a PE=1 SV=1	Q8BXN9	TM87A_MOUSE	63 kDa	MOUSE	26	14	40	26.6667	35	17	23	25
923	Ubiquitin-like modifier-activating enzyme 6 OS=Mus musculus GN=Uba6 PE=1 SV=1	Q8C7R4	UBA6_MOUSE	118 kDa	MOUSE	41	19	28	29.3333	41	19	37	32.3333
924	PRA1 family protein 3 OS=Mus musculus GN=Arl6ip5 PE=1 SV=2	Q8R5J9	PRAF3_MOUSE	22 kDa	MOUSE	48	23	42	37.6667	41	19	43	34.3333
925	Non-POU domain-containing octamer-binding protein OS=Mus musculus GN=Nono PE=1 SV=3	Q99K48	NONO_MOUSE	55 kDa	MOUSE	46	22	48	38.6667	52	25	44	40.3333
926	60S ribosomal protein L11 OS=Mus musculus GN=Rpl11 PE=1 SV=4	Q9CXW4	RL11_MOUSE	20 kDa	MOUSE	13	11	47	23.6667	24	13	54	30.3333
927	H/ACA ribonucleoprotein complex subunit 1 OS=Mus musculus GN=Gar1 PE=1 SV=1	Q9CY66	GAR1_MOUSE	23 kDa	MOUSE	29	15	16	20	24	13	26	21
928	Alpha-aminoadipic semialdehyde dehydrogenase OS=Mus musculus GN=Aldh7a1 PE=1 SV=4	Q9DBF1	AL7A1_MOUSE	59 kDa	MOUSE	39	18	31	29.3333	42	20	27	29.6667
929	Ribosome production factor 2 homolog OS=Mus musculus GN=Rpf2 PE=2 SV=2	Q9JJ80	RPF2_MOUSE	35 kDa	MOUSE	31	15	40	28.6667	42	20	45	35.6667
930	Cluster of Guanine nucleotide exchange factor VAV3 OS=Mus musculus GN=Vav3 PE=1 SV=2	Q9R0C8	VAV3_MOUSE	98 kDa	MOUSE	22	13	31	22	27	14	44	28.3333
931	Synaptophysin-like protein 1 OS=Mus musculus GN=Sypl1 PE=1 SV=2	O09117	SYPL1_MOUSE	29 kDa	MOUSE	44	21	25	30	34	16	28	26
932	Chloride transport protein 6 OS=Mus musculus GN=Clcn6 PE=1 SV=1	O35454	CLCN6_MOUSE	97 kDa	MOUSE	44	21	45	36.6667	32	15	36	27.6667
933	Cluster of Glycylpeptide N-tetradecanoyltransferase 1 OS=Mus musculus GN=Nmt1 PE=1 SV=1	O70310	NMT1_MOUSE	57 kDa	MOUSE	13	11	45	23	26	14	34	24.6667
934	COP9 signalosome complex subunit 6 OS=Mus musculus GN=Cops6 PE=1 SV=1	O88545	CSN6_MOUSE	36 kDa	MOUSE	27	14	16	19	44	21	28	31
935	Coatomer subunit epsilon OS=Mus musculus GN=Cope PE=1 SV=3	O89079	COPE_MOUSE	35 kDa	MOUSE	46	22	28	32	49	23	47	39.6667
936	Nidogen-1 OS=Mus musculus GN=Nid1 PE=1 SV=2	P10493	NID1_MOUSE	137 kDa	MOUSE	31	15	47	31	50	24	51	41.6667
937	Microtubule-associated protein 2 OS=Mus musculus GN=Map2 PE=1 SV=2	P20357	MTAP2_MOUSE	199 kDa	MOUSE	41	19	30	30	36	17	52	35
938	Actin-related protein 2/3 complex subunit 4 OS=Mus musculus GN=Arpc4 PE=1 SV=3	P59999	ARPC4_MOUSE	20 kDa	MOUSE	46	22	42	36.6667	46	21	38	35
939	Proteasome subunit beta type-7 OS=Mus musculus GN=Psmb7 PE=1 SV=1	P70195	PSB7_MOUSE	30 kDa	MOUSE	45	21	47	37.6667	46	21	49	38.6667
940	Voltage-dependent anion-selective channel protein 3 OS=Mus musculus GN=Vdac3 PE=1 SV=1	Q60931	VDAC3_MOUSE	31 kDa	MOUSE	55	27	45	42.3333	59	29	49	45.6667
941	Kinectin OS=Mus musculus GN=Ktn1 PE=1 SV=1	Q61595	KTN1_MOUSE	153 kDa	MOUSE	18	12	55	28.3333	37	18	59	38
942	DNA replication licensing factor MCM7 OS=Mus musculus GN=Mcm7 PE=1 SV=1	Q61881	MCM7_MOUSE	81 kDa	MOUSE	8	8	20	12	37	18	39	31.3333
943	Cluster of Serine/threonine-protein phosphatase 2A 55 kDa regulatory subunit B alpha isoform OS=Mus musculus GN=Ppp2r2a PE=1 SV=1	Q6P1F6	2ABA_MOUSE	52 kDa	MOUSE	30	15	8	17.6667	40	19	39	32.6667
944	Protein MON2 homolog OS=Mus musculus GN=Mon2 PE=1 SV=2	Q80TL7	MON2_MOUSE	189 kDa	MOUSE	31	15	30	25.3333	44	21	42	35.6667
945	Activator of 90 kDa heat shock protein ATPase homolog 1 OS=Mus musculus GN=Ahsa1 PE=1 SV=2	Q8BK64	AHSA1_MOUSE	38 kDa	MOUSE	42	20	30	30.6667	24	13	47	28
946	Prostaglandin E synthase 2 OS=Mus musculus GN=Ptges2 PE=1 SV=3	Q8BWM0	PGES2_MOUSE	43 kDa	MOUSE	41	19	44	34.6667	46	21	27	31.3333
947	Ribosome-binding protein 1 OS=Mus musculus GN=Rrbp1 PE=1 SV=2	Q99PL5	RRBP1_MOUSE	173 kDa	MOUSE	10	10	42	20.6667	32	16	48	32
948	Leucine-rich repeat-containing protein 57 OS=Mus musculus GN=Lrrc57 PE=1 SV=1	Q9D1G5	LRC57_MOUSE	27 kDa	MOUSE	44	21	10	25	33	16	34	27.6667
949	Sacsin OS=Mus musculus GN=Sacs PE=1 SV=2	Q9JLC8	SACS_MOUSE	521 kDa	MOUSE	2	2	45	16.3333	7	7	36	16.6667
950	Cullin-1 OS=Mus musculus GN=Cul1 PE=1 SV=1	Q9WTX6	CUL1_MOUSE	90 kDa	MOUSE	35	17	2	18	39	18	7	21.3333
951	Cluster of Glycogen synthase kinase-3 beta OS=Mus musculus GN=Gsk3b PE=1 SV=2	Q9WV60	GSK3B_MOUSE	47 kDa	MOUSE	45	22	37	34.6667	43	20	40	34.3333
952	Nuclear distribution protein nudE-like 1 OS=Mus musculus GN=Ndel1 PE=1 SV=2	Q9ERR1	NDEL1_MOUSE	38 kDa	MOUSE	7	7	46	20	10	10	46	22
953	Cluster of Rab GTPase-activating protein 1 OS=Mus musculus GN=Rabgap1 PE=1 SV=1	A2AWA9	RBGP1_MOUSE	121 kDa	MOUSE	21	13	7	13.6667	20	12	10	14
954	Ubiquitin-protein ligase E3A OS=Mus musculus GN=Ube3a PE=1 SV=2	O08759	UBE3A_MOUSE	100 kDa	MOUSE	28	15	25	22.6667	20	12	22	18
955	Eukaryotic translation initiation factor 3 subunit D OS=Mus musculus GN=Eif3d PE=1 SV=2	O70194	EIF3D_MOUSE	64 kDa	MOUSE	51	25	30	35.3333	34	16	23	24.3333
956	Cytochrome c oxidase subunit 2 OS=Mus musculus GN=Mtco2 PE=1 SV=1	P00405	COX2_MOUSE	26 kDa	MOUSE	38	18	52	36	31	15	36	27.3333
957	cAMP-dependent protein kinase type II-alpha regulatory subunit OS=Mus musculus GN=Prkar2a PE=1 SV=2	P12367	KAP2_MOUSE	45 kDa	MOUSE	50	24	40	38	36	17	34	29
958	Transcriptional activator protein Pur-alpha OS=Mus musculus GN=Pura PE=1 SV=1	P42669	PURA_MOUSE	35 kDa	MOUSE	41	19	51	37	36	17	38	30.3333
959	Cofilin-2 OS=Mus musculus GN=Cfl2 PE=1 SV=1	P45591	COF2_MOUSE	19 kDa	MOUSE	66	36	42	48	61	31	38	43.3333
960	Isocitrate dehydrogenase [NADP], mitochondrial OS=Mus musculus GN=Idh2 PE=1 SV=3	P54071	IDHP_MOUSE	51 kDa	MOUSE	62	31	67	53.3333	60	29	62	50.3333
961	Fumarate hydratase, mitochondrial OS=Mus musculus GN=Fh PE=1 SV=3	P97807	FUMH_MOUSE	54 kDa	MOUSE	32	16	61	36.3333	31	15	60	35.3333
962	Glycerol-3-phosphate dehydrogenase 1-like protein OS=Mus musculus GN=Gpd1l PE=1 SV=2	Q3ULJ0	GPD1L_MOUSE	38 kDa	MOUSE	50	24	35	36.3333	58	28	33	39.6667
963	Exocyst complex component 3 OS=Mus musculus GN=Exoc3 PE=1 SV=2	Q6KAR6	EXOC3_MOUSE	86 kDa	MOUSE	15	11	50	25.3333	40	19	58	39
964	Tenascin OS=Mus musculus GN=Tnc PE=1 SV=1	Q80YX1	TENA_MOUSE	232 kDa	MOUSE	7	7	15	9.66667	53	26	42	40.3333
965	Sideroflexin-1 OS=Mus musculus GN=Sfxn1 PE=1 SV=3	Q99JR1	SFXN1_MOUSE	36 kDa	MOUSE	43	20	7	23.3333	28	14	55	32.3333
966	Methylsterol monooxygenase 1 OS=Mus musculus GN=Msmo1 PE=1 SV=1	Q9CRA4	MSMO1_MOUSE	35 kDa	MOUSE	31	16	44	30.3333	15	10	30	18.3333
967	Cytochrome b-c1 complex subunit 1, mitochondrial OS=Mus musculus GN=Uqcrc1 PE=1 SV=2	Q9CZ13	QCR1_MOUSE	53 kDa	MOUSE	38	18	35	30.3333	31	15	10	18.6667
968	Elongator complex protein 3 OS=Mus musculus GN=Elp3 PE=1 SV=1	Q9CZX0	ELP3_MOUSE	62 kDa	MOUSE	33	16	39	29.3333	42	20	33	31.6667
969	Syntaxin-12 OS=Mus musculus GN=Stx12 PE=1 SV=1	Q9ER00	STX12_MOUSE	31 kDa	MOUSE	27	14	35	25.3333	44	21	44	36.3333
970	Protein flightless-1 homolog OS=Mus musculus GN=Flii PE=1 SV=1	Q9JJ28	FLII_MOUSE	145 kDa	MOUSE	30	15	28	24.3333	40	19	47	35.3333
971	Glypican-1 OS=Mus musculus GN=Gpc1 PE=1 SV=1	Q9QZF2	GPC1_MOUSE	61 kDa	MOUSE	15	11	30	18.6667	41	20	42	34.3333
972	Transmembrane protein 176B OS=Mus musculus GN=Tmem176b PE=1 SV=1	Q9R1Q6	T176B_MOUSE	28 kDa	MOUSE	43	20	15	26	39	18	44	33.6667
973	Mitotic checkpoint protein BUB3 OS=Mus musculus GN=Bub3 PE=1 SV=2	Q9WVA3	BUB3_MOUSE	37 kDa	MOUSE	41	19	44	34.6667	36	17	40	31
974	COP9 signalosome complex subunit 5 OS=Mus musculus GN=Cops5 PE=1 SV=3	O35864	CSN5_MOUSE	38 kDa	MOUSE	35	17	42	31.3333	38	18	38	31.3333
975	Elongation factor 1-beta OS=Mus musculus GN=Eef1b PE=1 SV=5	O70251	EF1B_MOUSE	25 kDa	MOUSE	50	24	37	37	36	17	40	31
976	Dystrophin OS=Mus musculus GN=Dmd PE=1 SV=3	P11531	DMD_MOUSE	426 kDa	MOUSE	26	14	50	30	42	20	38	33.3333
977	Latexin OS=Mus musculus GN=Lxn PE=1 SV=2	P70202	LXN_MOUSE	25 kDa	MOUSE	44	21	28	31	41	19	44	34.6667
978	Glutamine--tRNA ligase OS=Mus musculus GN=Qars PE=1 SV=1	Q8BML9		?	MOUSE	46	22	45	37.6667	54	26	44	41.3333
979	Succinate dehydrogenase [ubiquinone] flavoprotein subunit, mitochondrial OS=Mus musculus GN=Sdha PE=1 SV=1	Q8K2B3	SDHA_MOUSE	73 kDa	MOUSE	40	19	46	35	36	17	55	36
980	Thioredoxin-related transmembrane protein 1 OS=Mus musculus GN=Tmx1 PE=1 SV=1	Q8VBT0	TMX1_MOUSE	31 kDa	MOUSE	47	23	41	37	39	18	38	31.6667
981	Eukaryotic initiation factor 4A-III OS=Mus musculus GN=Eif4a3 PE=1 SV=3	Q91VC3	IF4A3_MOUSE	47 kDa	MOUSE	75	45	48	56	70	38	41	49.6667
982	Protein MEMO1 OS=Mus musculus GN=Memo1 PE=1 SV=1	Q91VH6	MEMO1_MOUSE	34 kDa	MOUSE	18	12	76	35.3333	30	15	71	38.6667
983	Cytosolic non-specific dipeptidase OS=Mus musculus GN=Cndp2 PE=1 SV=1	Q9D1A2	CNDP2_MOUSE	53 kDa	MOUSE	15	11	19	15	47	22	31	33.3333
984	Cullin-2 OS=Mus musculus GN=Cul2 PE=1 SV=2	Q9D4H8	CUL2_MOUSE	87 kDa	MOUSE	5	5	15	8.33333	57	28	50	45
985	Unconventional myosin-Ic OS=Mus musculus GN=Myo1c PE=1 SV=2	Q9WTI7	MYO1C_MOUSE	122 kDa	MOUSE	19	12	5	12	40	19	57	38.6667
986	P2X purinoceptor 7 OS=Mus musculus GN=P2rx7 PE=1 SV=2	Q9Z1M0	P2RX7_MOUSE	68 kDa	MOUSE	15	11	19	15	44	21	42	35.6667
987	Rho GTPase-activating protein 26 OS=Mus musculus GN=Arhgap26 PE=1 SV=3	Q6ZQ82	RHG26_MOUSE	92 kDa	MOUSE	0	0	15	5	1	1	47	16.3333
989	Cluster of Keratin, type II cuticular 87 OS=Mus musculus GN=Krt87 PE=2 SV=2	Q6IMF0	KRT87_MOUSE	55 kDa	MOUSE	4	4	0	2.66667	9	9	2	6.66667
990	40S ribosomal protein S12 OS=Mus musculus GN=Rps12 PE=1 SV=2	P63323	RS12_MOUSE	15 kDa	MOUSE	50	24	4	26	36	17	9	20.6667
991	Basic leucine zipper and W2 domain-containing protein 2 OS=Mus musculus molossinus GN=Bzw2 PE=2 SV=1	Q2L4X1	BZW2_MUSMM (+1)	48 kDa	MOUSE	29	15	50	31.3333	27	14	38	26.3333
992	Nuclear cap-binding protein subunit 1 OS=Mus musculus GN=Ncbp1 PE=1 SV=2	Q3UYV9	NCBP1_MOUSE	92 kDa	MOUSE	15	11	30	18.6667	44	21	28	31
993	Microtubule-associated protein RP/EB family member 1 OS=Mus musculus GN=Mapre1 PE=1 SV=3	Q61166	MARE1_MOUSE	30 kDa	MOUSE	26	14	15	18.3333	31	15	46	30.6667
994	Atlastin-3 OS=Mus musculus GN=Atl3 PE=1 SV=1	Q91YH5	ATLA3_MOUSE	61 kDa	MOUSE	26	14	28	22.6667	33	16	32	27
995	3'(2'),5'-bisphosphate nucleotidase 1 OS=Mus musculus GN=Bpnt1 PE=1 SV=2	Q9Z0S1	BPNT1_MOUSE	33 kDa	MOUSE	34	16	28	26	51	24	35	36.6667
996	Protein RRP5 homolog OS=Mus musculus GN=Pdcd11 PE=1 SV=2	Q6NS46	RRP5_MOUSE	208 kDa	MOUSE	0	0	35	11.6667	1	1	52	18
997	Serine/threonine-protein kinase N1 OS=Mus musculus GN=Pkn1 PE=1 SV=3	P70268	PKN1_MOUSE	104 kDa	MOUSE	0	0	0	0	1	1	1	1
998	Vesicle transport protein GOT1B OS=Mus musculus GN=Golt1b PE=1 SV=1	Q9CR60	GOT1B_MOUSE	15 kDa	MOUSE	26	14	0	13.3333	40	19	1	20
999	Synaptojanin-1 OS=Mus musculus GN=Synj1 PE=1 SV=3	Q8CHC4	SYNJ1_MOUSE	173 kDa	MOUSE	1	1	28	10	0	0	42	14
1000	Ral GTPase-activating protein subunit alpha-1 OS=Mus musculus GN=Ralgapa1 PE=1 SV=1	Q6GYP7	RGPA1_MOUSE	229 kDa	MOUSE	0	0	1	0.333333	1	1	0	0.666667
1001	Cluster of Oxysterol-binding protein-related protein 8 OS=Mus musculus GN=Osbpl8 PE=1 SV=1	B9EJ86	OSBL8_MOUSE	101 kDa	MOUSE	33	16	0	16.3333	38	18	1	19
1002	Proteasome subunit beta type-1 OS=Mus musculus GN=Psmb1 PE=1 SV=1	O09061	PSB1_MOUSE	26 kDa	MOUSE	44	21	35	33.3333	31	15	40	28.6667
1003	Nucleoside diphosphate kinase A OS=Mus musculus GN=Nme1 PE=1 SV=1	P15532	NDKA_MOUSE	17 kDa	MOUSE	69	39	45	51	69	37	34	46.6667
1004	ELAV-like protein 1 OS=Mus musculus GN=Elavl1 PE=1 SV=2	P70372	ELAV1_MOUSE	36 kDa	MOUSE	24	14	70	36	17	11	69	32.3333
1005	Syntaxin-4 OS=Mus musculus GN=Stx4 PE=1 SV=1	P70452	STX4_MOUSE	34 kDa	MOUSE	30	15	27	24	38	18	11	22.3333
1006	Protein FAM49A OS=Mus musculus GN=Fam49a PE=1 SV=1	Q8BHZ0	FA49A_MOUSE	37 kDa	MOUSE	54	27	30	37	50	23	40	37.6667
1007	Trifunctional enzyme subunit alpha, mitochondrial OS=Mus musculus GN=Hadha PE=1 SV=1	Q8BMS1	ECHA_MOUSE	83 kDa	MOUSE	18	12	55	28.3333	35	17	52	34.6667
1008	V-type proton ATPase subunit H OS=Mus musculus GN=Atp6v1h PE=1 SV=1	Q8BVE3	VATH_MOUSE	56 kDa	MOUSE	26	14	19	19.6667	38	18	36	30.6667
1009	Protein FAM234B OS=Mus musculus GN=Fam234b PE=1 SV=1	Q8BYI8	F234B_MOUSE	67 kDa	MOUSE	32	16	27	25	27	14	39	26.6667
1010	Isoaspartyl peptidase/L-asparaginase OS=Mus musculus GN=Asrgl1 PE=1 SV=1	Q8C0M9	ASGL1_MOUSE	34 kDa	MOUSE	40	19	35	31.3333	36	17	29	27.3333
1011	Matrin-3 OS=Mus musculus GN=Matr3 PE=1 SV=1	Q8K310	MATR3_MOUSE	95 kDa	MOUSE	12	11	41	21.3333	17	11	38	22
1012	Glycogen phosphorylase, liver form OS=Mus musculus GN=Pygl PE=1 SV=4	Q9ET01	PYGL_MOUSE	97 kDa	MOUSE	51	24	15	30	71	40	11	40.6667
1013	Developmentally-regulated GTP-binding protein 2 OS=Mus musculus GN=Drg2 PE=1 SV=1	Q9QXB9	DRG2_MOUSE	41 kDa	MOUSE	33	16	50	33	40	19	72	43.6667
1014	Actin-related protein 2/3 complex subunit 1A OS=Mus musculus GN=Arpc1a PE=1 SV=1	Q9R0Q6	ARC1A_MOUSE	42 kDa	MOUSE	22	13	35	23.3333	27	14	43	28
1015	Calumenin OS=Mus musculus GN=Calu PE=1 SV=1	O35887	CALU_MOUSE	37 kDa	MOUSE	24	13	25	20.6667	41	20	28	29.6667
1016	V-type proton ATPase subunit E 1 OS=Mus musculus GN=Atp6v1e1 PE=1 SV=2	P50518	VATE1_MOUSE	26 kDa	MOUSE	33	16	25	24.6667	35	17	44	32
1017	Erythrocyte band 7 integral membrane protein OS=Mus musculus GN=Stom PE=1 SV=3	P54116	STOM_MOUSE	31 kDa	MOUSE	38	18	34	30	39	18	37	31.3333
1018	Peptidyl-prolyl cis-trans isomerase FKBP3 OS=Mus musculus GN=Fkbp3 PE=1 SV=2	Q62446	FKBP3_MOUSE	25 kDa	MOUSE	41	19	39	33	41	19	40	33.3333
1019	Cluster of Band 4.1-like protein 5 OS=Mus musculus GN=Epb41l5 PE=1 SV=1	Q8BGS1	E41L5_MOUSE	82 kDa	MOUSE	23	13	41	25.6667	35	17	43	31.6667
1020	Phytanoyl-CoA hydroxylase-interacting protein-like OS=Mus musculus GN=Phyhipl PE=1 SV=1	Q8BGT8	PHIPL_MOUSE	42 kDa	MOUSE	30	15	25	23.3333	31	15	37	27.6667
1021	Cell division cycle protein 23 homolog OS=Mus musculus GN=Cdc23 PE=1 SV=2	Q8BGZ4	CDC23_MOUSE	69 kDa	MOUSE	22	13	30	21.6667	30	15	33	26
1022	Serine/threonine-protein kinase SMG1 OS=Mus musculus GN=Smg1 PE=1 SV=3	Q8BKX6	SMG1_MOUSE	410 kDa	MOUSE	1	1	25	9	3	3	32	12.6667
1023	Ribosomal L1 domain-containing protein 1 OS=Mus musculus GN=Rsl1d1 PE=1 SV=1	Q8BVY0	RL1D1_MOUSE	50 kDa	MOUSE	42	20	1	21	22	12	3	12.3333
1024	Rho GTPase-activating protein 18 OS=Mus musculus GN=Arhgap18 PE=1 SV=1	Q8K0Q5	RHG18_MOUSE	75 kDa	MOUSE	7	7	43	19	19	12	23	18
1025	Rho GTPase-activating protein 35 OS=Mus musculus GN=Arhgap35 PE=1 SV=3	Q91YM2	RHG35_MOUSE	170 kDa	MOUSE	22	13	7	14	30	15	21	22
1026	RNA-binding protein Musashi homolog 2 OS=Mus musculus GN=Msi2 PE=1 SV=1	Q920Q6	MSI2H_MOUSE	37 kDa	MOUSE	39	18	24	27	42	20	32	31.3333
1027	Golgi-associated plant pathogenesis-related protein 1 OS=Mus musculus GN=Glipr2 PE=1 SV=3	Q9CYL5	GAPR1_MOUSE	17 kDa	MOUSE	44	21	39	34.6667	36	17	45	32.6667
1028	Ubiquitin carboxyl-terminal hydrolase isozyme L3 OS=Mus musculus GN=Uchl3 PE=1 SV=2	Q9JKB1	UCHL3_MOUSE	26 kDa	MOUSE	35	17	45	32.3333	41	19	38	32.6667
1029	4-trimethylaminobutyraldehyde dehydrogenase OS=Mus musculus GN=Aldh9a1 PE=1 SV=1	Q9JLJ2	AL9A1_MOUSE	54 kDa	MOUSE	30	15	37	27.3333	33	16	43	30.6667
1030	Plectin OS=Mus musculus GN=Plec PE=1 SV=3	Q9QXS1	PLEC_MOUSE	534 kDa	MOUSE	1	1	30	10.6667	22	13	35	23.3333
1031	Nuclear pore membrane glycoprotein 210 OS=Mus musculus GN=Nup210 PE=1 SV=2	Q9QY81	PO210_MOUSE	204 kDa	MOUSE	9	9	1	6.33333	34	17	24	25
1032	Attractin OS=Mus musculus GN=Atrn PE=1 SV=3	Q9WU60	ATRN_MOUSE	158 kDa	MOUSE	10	10	9	9.66667	37	18	36	30.3333
1033	Zinc transporter ZIP6 OS=Mus musculus GN=Slc39a6 PE=1 SV=1	Q8C145	S39A6_MOUSE	86 kDa	MOUSE	38	18	10	22	36	17	39	30.6667
1034	Neuroplastin OS=Mus musculus GN=Nptn PE=1 SV=3	P97300	NPTN_MOUSE	44 kDa	MOUSE	36	17	39	30.6667	48	22	38	36
1035	Serine/threonine-protein phosphatase 2A 56 kDa regulatory subunit gamma isoform OS=Mus musculus GN=Ppp2r5c PE=1 SV=2	Q60996	2A5G_MOUSE	61 kDa	MOUSE	38	18	37	31	31	15	50	32
1036	Enoyl-CoA hydratase, mitochondrial OS=Mus musculus GN=Echs1 PE=1 SV=1	Q8BH95	ECHM_MOUSE	31 kDa	MOUSE	35	17	39	30.3333	28	14	33	25
1037	MICOS complex subunit Mic60 OS=Mus musculus GN=Immt PE=1 SV=1	Q8CAQ8	MIC60_MOUSE	84 kDa	MOUSE	19	12	37	22.6667	47	22	29	32.6667
1038	Aflatoxin B1 aldehyde reductase member 2 OS=Mus musculus GN=Akr7a2 PE=1 SV=3	Q8CG76	ARK72_MOUSE	41 kDa	MOUSE	36	17	19	24	45	21	50	38.6667
1039	Delta(24)-sterol reductase OS=Mus musculus GN=Dhcr24 PE=1 SV=1	Q8VCH6	DHC24_MOUSE	60 kDa	MOUSE	40	19	37	32	9	9	47	21.6667
1040	Phosphatidate cytidylyltransferase 2 OS=Mus musculus GN=Cds2 PE=1 SV=1	Q99L43	CDS2_MOUSE	51 kDa	MOUSE	32	16	41	29.6667	31	15	9	18.3333
1041	Protein RER1 OS=Mus musculus GN=Rer1 PE=1 SV=1	Q9CQU3	RER1_MOUSE	23 kDa	MOUSE	33	16	34	27.6667	45	21	33	33
1042	Exportin-7 OS=Mus musculus GN=Xpo7 PE=1 SV=3	Q9EPK7	XPO7_MOUSE	124 kDa	MOUSE	14	11	34	19.6667	30	15	47	30.6667
1043	ER lumen protein-retaining receptor 1 OS=Mus musculus GN=Kdelr1 PE=1 SV=1	Q99JH8	ERD21_MOUSE	25 kDa	MOUSE	39	18	15	24	45	21	31	32.3333
1044	Serine/arginine-rich splicing factor 5 OS=Mus musculus GN=Srsf5 PE=1 SV=2	O35326	SRSF5_MOUSE	31 kDa	MOUSE	46	22	39	35.6667	48	22	47	39
1045	STE20-like serine/threonine-protein kinase OS=Mus musculus GN=Slk PE=1 SV=2	O54988	SLK_MOUSE	141 kDa	MOUSE	15	11	46	24	37	18	50	35
1046	Histone H1.0 OS=Mus musculus GN=H1f0 PE=2 SV=4	P10922	H10_MOUSE	21 kDa	MOUSE	34	17	15	22	28	14	39	27
1047	Cluster of MAP/microtubule affinity-regulating kinase 3 OS=Mus musculus GN=Mark3 PE=1 SV=2	Q03141	MARK3_MOUSE	84 kDa	MOUSE	13	11	37	20.3333	26	14	29	23
1048	Probable ATP-dependent RNA helicase DDX17 OS=Mus musculus GN=Ddx17 PE=1 SV=1	Q501J6	DDX17_MOUSE	72 kDa	MOUSE	81	53	15	49.6667	77	45	28	50
1049	Cluster of Histidine--tRNA ligase, cytoplasmic OS=Mus musculus GN=Hars PE=1 SV=2	Q61035	SYHC_MOUSE	57 kDa	MOUSE	24	13	80	39	47	22	78	49
1050	Cluster of Chromodomain-helicase-DNA-binding protein 4 OS=Mus musculus GN=Chd4 PE=1 SV=1	Q6PDQ2	CHD4_MOUSE	218 kDa	MOUSE	21	13	24	19.3333	24	13	50	29
1051	Chondroitin sulfate proteoglycan 5 OS=Mus musculus GN=Cspg5 PE=1 SV=2	Q71M36	CSPG5_MOUSE	60 kDa	MOUSE	8	8	24	13.3333	23	13	26	20.6667
1052	Cluster of V-type proton ATPase subunit C 1 OS=Mus musculus GN=Atp6v1c1 PE=1 SV=4	Q9Z1G3	VATC1_MOUSE	44 kDa	MOUSE	17	12	8	12.3333	17	11	24	17.3333
1053	Unconventional myosin-X OS=Mus musculus GN=Myo10 PE=1 SV=1	F8VQB6	MYO10_MOUSE	237 kDa	MOUSE	8	8	19	11.6667	11	10	11	10.6667
1054	Monoglyceride lipase OS=Mus musculus GN=Mgll PE=1 SV=1	O35678	MGLL_MOUSE	33 kDa	MOUSE	26	14	8	16	32	16	10	19.3333
1055	Myeloid-associated differentiation marker OS=Mus musculus GN=Myadm PE=1 SV=2	O35682	MYADM_MOUSE	35 kDa	MOUSE	16	12	27	18.3333	14	10	35	19.6667
1056	Spermine synthase OS=Mus musculus GN=Sms PE=1 SV=1	P97355	SPSY_MOUSE	41 kDa	MOUSE	24	14	19	19	7	7	10	8
1057	Proteasome subunit beta type-4 OS=Mus musculus GN=Psmb4 PE=1 SV=1	P99026	PSB4_MOUSE	29 kDa	MOUSE	43	20	27	30	31	15	7	17.6667
1058	Translocon-associated protein subunit delta OS=Mus musculus GN=Ssr4 PE=1 SV=1	Q62186	SSRD_MOUSE	19 kDa	MOUSE	42	20	43	35	28	14	34	25.3333
1059	Integrin alpha-2 OS=Mus musculus GN=Itga2 PE=1 SV=2	Q62469	ITA2_MOUSE	129 kDa	MOUSE	8	8	43	19.6667	37	18	30	28.3333
1060	Disks large homolog 1 OS=Mus musculus GN=Dlg1 PE=1 SV=1	Q811D0	DLG1_MOUSE	100 kDa	MOUSE	26	14	8	16	32	16	39	29
1061	Protein phosphatase methylesterase 1 OS=Mus musculus GN=Ppme1 PE=1 SV=5	Q8BVQ5	PPME1_MOUSE	42 kDa	MOUSE	18	12	27	19	30	15	35	26.6667
1062	Acetyl-CoA acetyltransferase, mitochondrial OS=Mus musculus GN=Acat1 PE=1 SV=1	Q8QZT1	THIL_MOUSE	45 kDa	MOUSE	4	4	19	9	4	4	31	13
1063	3-mercaptopyruvate sulfurtransferase OS=Mus musculus GN=Mpst PE=1 SV=3	Q99J99	THTM_MOUSE	33 kDa	MOUSE	29	15	4	16	24	13	4	13.6667
1064	Monoacylglycerol lipase ABHD12 OS=Mus musculus GN=Abhd12 PE=1 SV=2	Q99LR1	ABD12_MOUSE	45 kDa	MOUSE	39	18	30	29	41	19	27	29
1065	Vacuolar protein sorting-associated protein 28 homolog OS=Mus musculus GN=Vps28 PE=1 SV=1	Q9D1C8	VPS28_MOUSE	25 kDa	MOUSE	31	16	39	28.6667	18	11	43	24
1066	Xenotropic and polytropic retrovirus receptor 1 homolog OS=Mus musculus castaneus GN=Xpr1 PE=2 SV=1	Q9R031	XPR1_MUSMC (+1)	81 kDa	MOUSE	10	10	34	18	19	12	20	17
1067	Armadillo repeat protein deleted in velo-cardio-facial syndrome homolog OS=Mus musculus GN=Arvcf PE=1 SV=2	P98203	ARVC_MOUSE	105 kDa	MOUSE	1	1	10	4	2	2	21	8.33333
1068	14-3-3 protein sigma OS=Mus musculus GN=Sfn PE=1 SV=2	O70456	1433S_MOUSE	28 kDa	MOUSE	85	61	1	49	97	92	2	63.6667
1069	Guanine nucleotide-binding protein G(o) subunit alpha OS=Mus musculus GN=Gnao1 PE=1 SV=3	P18872	GNAO_MOUSE	40 kDa	MOUSE	97	82	84	87.6667	93	78	98	89.6667
1070	Disintegrin and metalloproteinase domain-containing protein 9 OS=Mus musculus GN=Adam9 PE=1 SV=2	Q61072	ADAM9_MOUSE	92 kDa	MOUSE	26	14	95	45	35	17	95	49
1071	RRP12-like protein OS=Mus musculus GN=Rrp12 PE=1 SV=1	Q6P5B0	RRP12_MOUSE	143 kDa	MOUSE	16	12	27	18.3333	13	10	37	20
1072	Zinc transporter ZIP10 OS=Mus musculus GN=Slc39a10 PE=1 SV=1	Q6P5F6	S39AA_MOUSE	94 kDa	MOUSE	12	11	19	14	17	11	10	12.6667
1073	Epsin-2 OS=Mus musculus GN=Epn2 PE=1 SV=1	Q8CHU3	EPN2_MOUSE	63 kDa	MOUSE	40	19	15	24.6667	21	12	11	14.6667
1074	Spondin-1 OS=Mus musculus GN=Spon1 PE=1 SV=1	Q8VCC9	SPON1_MOUSE	91 kDa	MOUSE	23	13	41	25.6667	35	17	23	25
1075	Vacuolar protein sorting-associated protein 4A OS=Mus musculus GN=Vps4a PE=1 SV=1	Q8VEJ9	VPS4A_MOUSE	49 kDa	MOUSE	41	19	24	28	42	20	37	33
1076	Argininosuccinate lyase OS=Mus musculus GN=Asl PE=1 SV=1	Q91YI0	ARLY_MOUSE	52 kDa	MOUSE	38	18	41	32.3333	31	15	45	30.3333
1077	Proteasome subunit beta type-2 OS=Mus musculus GN=Psmb2 PE=1 SV=1	Q9R1P3	PSB2_MOUSE	23 kDa	MOUSE	32	16	39	29	33	16	33	27.3333
1078	Dedicator of cytokinesis protein 11 OS=Mus musculus GN=Dock11 PE=1 SV=1	A2AF47	DOC11_MOUSE	238 kDa	MOUSE	5	5	34	14.6667	8	8	35	17
1079	Glutathione S-transferase omega-1 OS=Mus musculus GN=Gsto1 PE=1 SV=2	O09131	GSTO1_MOUSE	27 kDa	MOUSE	14	11	5	10	34	17	8	19.6667
1080	Thiopurine S-methyltransferase OS=Mus musculus GN=Tpmt PE=1 SV=1	O55060	TPMT_MOUSE	28 kDa	MOUSE	34	17	15	22	18	11	36	21.6667
1081	Phospholipase A-2-activating protein OS=Mus musculus GN=Plaa PE=1 SV=4	P27612	PLAP_MOUSE	87 kDa	MOUSE	31	16	37	28	7	7	20	11.3333
1082	AP-1 complex subunit mu-1 OS=Mus musculus GN=Ap1m1 PE=1 SV=3	P35585	AP1M1_MOUSE	49 kDa	MOUSE	33	16	33	27.3333	38	18	7	21
1083	Vacuolar protein sorting-associated protein 4B OS=Mus musculus GN=Vps4b PE=1 SV=2	P46467	VPS4B_MOUSE	49 kDa	MOUSE	52	26	33	37	53	25	40	39.3333
1084	Mesoderm-specific transcript protein OS=Mus musculus GN=Mest PE=2 SV=1	Q07646	MEST_MOUSE	39 kDa	MOUSE	22	13	53	29.3333	30	15	55	33.3333
1085	Sortilin OS=Mus musculus GN=Sort1 PE=1 SV=1	Q6PHU5	SORT_MOUSE	91 kDa	MOUSE	23	13	24	20	35	17	32	28
1086	Cyclin-Y OS=Mus musculus GN=Ccny PE=1 SV=1	Q8BGU5	CCNY_MOUSE	39 kDa	MOUSE	26	14	24	21.3333	35	17	37	29.6667
1087	Aspartyl/asparaginyl beta-hydroxylase OS=Mus musculus GN=Asph PE=1 SV=1	Q8BSY0	ASPH_MOUSE	83 kDa	MOUSE	40	19	27	28.6667	31	15	37	27.6667
1088	Cluster of Eukaryotic peptide chain release factor GTP-binding subunit ERF3A OS=Mus musculus GN=Gspt1 PE=1 SV=2	Q8R050	ERF3A_MOUSE	69 kDa	MOUSE	15	11	41	22.3333	40	19	34	31
1089	Protein ABHD17C OS=Mus musculus GN=Abhd17c PE=1 SV=2	Q8VCV1	AB17C_MOUSE	35 kDa	MOUSE	10	10	15	11.6667	40	19	42	33.6667
1090	Protein NDRG3 OS=Mus musculus GN=Ndrg3 PE=1 SV=1	Q9QYF9	NDRG3_MOUSE	42 kDa	MOUSE	38	18	10	22	33	16	42	30.3333
1091	Nesprin-1 OS=Mus musculus GN=Syne1 PE=1 SV=2	Q6ZWR6	SYNE1_MOUSE	1010 kDa	MOUSE	0	0	39	13	2	2	35	13
1092	60S ribosomal protein L22 OS=Mus musculus GN=Rpl22 PE=1 SV=2	P67984	RL22_MOUSE	15 kDa	MOUSE	40	19	0	19.6667	36	17	2	18.3333
1093	DNA replication licensing factor MCM6 OS=Mus musculus GN=Mcm6 PE=1 SV=1	P97311	MCM6_MOUSE	93 kDa	MOUSE	8	8	41	19	25	14	38	25.6667
1094	Nucleobindin-1 OS=Mus musculus GN=Nucb1 PE=1 SV=2	Q02819	NUCB1_MOUSE	53 kDa	MOUSE	31	16	8	18.3333	18	11	27	18.6667
1095	Leucine-rich repeat neuronal protein 1 OS=Mus musculus GN=Lrrn1 PE=2 SV=1	Q61809	LRRN1_MOUSE	81 kDa	MOUSE	30	15	33	26	35	17	20	24
1096	Immunoglobulin superfamily member 3 OS=Mus musculus GN=Igsf3 PE=1 SV=2	Q6ZQA6	IGSF3_MOUSE	135 kDa	MOUSE	12	11	30	17.6667	17	11	37	21.6667
1097	Eukaryotic translation initiation factor 1A, X-chromosomal OS=Mus musculus GN=Eif1ax PE=2 SV=3	Q8BMJ3	IF1AX_MOUSE	16 kDa	MOUSE	31	16	14	20.3333	7	7	11	8.33333
1098	Lipase maturation factor 2 OS=Mus musculus GN=Lmf2 PE=1 SV=1	Q8C3X8	LMF2_MOUSE	80 kDa	MOUSE	22	13	33	22.6667	30	15	7	17.3333
1099	Dynamin-1-like protein OS=Mus musculus GN=Dnm1l PE=1 SV=2	Q8K1M6	DNM1L_MOUSE	83 kDa	MOUSE	18	12	24	18	24	13	32	23
1100	Brain acid soluble protein 1 OS=Mus musculus GN=Basp1 PE=1 SV=3	Q91XV3	BASP1_MOUSE	22 kDa	MOUSE	38	18	19	25	31	15	26	24
1101	Dynactin subunit 2 OS=Mus musculus GN=Dctn2 PE=1 SV=3	Q99KJ8	DCTN2_MOUSE	44 kDa	MOUSE	26	14	39	26.3333	35	17	33	28.3333
1102	Plasminogen activator inhibitor 1 RNA-binding protein OS=Mus musculus GN=Serbp1 PE=1 SV=2	Q9CY58	PAIRB_MOUSE	45 kDa	MOUSE	32	16	27	25	33	16	37	28.6667
1103	Alpha-1,3/1,6-mannosyltransferase ALG2 OS=Mus musculus GN=Alg2 PE=1 SV=2	Q9DBE8	ALG2_MOUSE	47 kDa	MOUSE	18	12	33	21	24	13	35	24
1104	Peroxisomal carnitine O-octanoyltransferase OS=Mus musculus GN=Crot PE=1 SV=1	Q9DC50	OCTC_MOUSE	70 kDa	MOUSE	8	8	19	11.6667	16	11	26	17.6667
1105	Secretory carrier-associated membrane protein 2 OS=Mus musculus GN=Scamp2 PE=1 SV=1	Q9ERN0	SCAM2_MOUSE	36 kDa	MOUSE	32	16	8	18.6667	21	12	11	14.6667
1106	Long-chain-fatty-acid--CoA ligase 4 OS=Mus musculus GN=Acsl4 PE=1 SV=2	Q9QUJ7	ACSL4_MOUSE	79 kDa	MOUSE	10	10	33	17.6667	40	19	23	27.3333
1107	Protein quaking OS=Mus musculus GN=Qki PE=1 SV=1	Q9QYS9	QKI_MOUSE	38 kDa	MOUSE	35	17	10	20.6667	31	15	42	29.3333
1108	Serine/arginine-rich splicing factor 10 OS=Mus musculus GN=Srsf10 PE=1 SV=2	Q9R0U0	SRS10_MOUSE	31 kDa	MOUSE	10	10	37	19	13	10	33	18.6667
1109	Protein kinase C and casein kinase substrate in neurons protein 2 OS=Mus musculus GN=Pacsin2 PE=1 SV=1	Q9WVE8	PACN2_MOUSE	56 kDa	MOUSE	40	19	10	23	28	14	10	17.3333
1110	Cluster of Glutamate receptor 4 OS=Mus musculus GN=Gria4 PE=1 SV=2	Q9Z2W8	GRIA4_MOUSE	101 kDa	MOUSE	9	9	40	19.3333	29	15	29	24.3333
1111	Protein jagged-1 OS=Mus musculus GN=Jag1 PE=1 SV=1	Q9QXX0	JAG1_MOUSE	134 kDa	MOUSE	0	0	9	3	2	2	30	11.3333
1112	Gamma-glutamyltransferase 7 OS=Mus musculus GN=Ggt7 PE=1 SV=2	Q99JP7	GGT7_MOUSE	70 kDa	MOUSE	0	0	0	0	1	1	2	1.33333
1113	Exocyst complex component 7 OS=Mus musculus GN=Exoc7 PE=1 SV=2	O35250	EXOC7_MOUSE	80 kDa	MOUSE	18	12	0	10	30	15	1	15.3333
1114	Charged multivesicular body protein 6 OS=Mus musculus GN=Chmp6 PE=1 SV=2	P0C0A3	CHMP6_MOUSE	23 kDa	MOUSE	10	10	19	13	23	13	31	22.3333
1115	Anaphase-promoting complex subunit 1 OS=Mus musculus GN=Anapc1 PE=1 SV=2	P53995	APC1_MOUSE	216 kDa	MOUSE	10	10	10	10	26	14	25	21.6667
1116	Probable ATP-dependent RNA helicase DDX6 OS=Mus musculus GN=Ddx6 PE=1 SV=1	P54823	DDX6_MOUSE	54 kDa	MOUSE	29	15	10	18	27	14	27	22.6667
1117	60S ribosomal protein L37a OS=Mus musculus GN=Rpl37a PE=1 SV=2	P61514	RL37A_MOUSE	10 kDa	MOUSE	10	10	29	16.3333	6	6	28	13.3333
1118	Growth factor receptor-bound protein 2 OS=Mus musculus GN=Grb2 PE=1 SV=1	Q60631	GRB2_MOUSE	25 kDa	MOUSE	27	15	10	17.3333	4	4	6	4.66667
1119	Proteasome subunit beta type-6 OS=Mus musculus GN=Psmb6 PE=1 SV=3	Q60692	PSB6_MOUSE	25 kDa	MOUSE	37	18	29	28	15	10	4	9.66667
1120	ATP-binding cassette sub-family F member 1 OS=Mus musculus GN=Abcf1 PE=1 SV=1	Q6P542	ABCF1_MOUSE	95 kDa	MOUSE	34	17	39	30	24	13	10	15.6667
1121	Protein GPR107 OS=Mus musculus GN=Gpr107 PE=1 SV=2	Q8BUV8	GP107_MOUSE	62 kDa	MOUSE	32	16	37	28.3333	31	15	27	24.3333
1122	Glycerol-3-phosphate phosphatase OS=Mus musculus GN=Pgp PE=1 SV=1	Q8CHP8	PGP_MOUSE	35 kDa	MOUSE	18	12	33	21	40	19	33	30.6667
1123	ERO1-like protein alpha OS=Mus musculus GN=Ero1a PE=1 SV=2	Q8R180	ERO1A_MOUSE	54 kDa	MOUSE	20	13	19	17.3333	14	10	42	22
1124	Cluster of Neurocalcin-delta OS=Mus musculus GN=Ncald PE=1 SV=4	Q91X97	NCALD_MOUSE	22 kDa	MOUSE	22	13	23	19.3333	27	14	10	17
1125	Neurotrimin OS=Mus musculus GN=Ntm PE=1 SV=2	Q99PJ0	NTRI_MOUSE	38 kDa	MOUSE	40	19	23	27.3333	18	11	28	19
1126	Mitochondrial import receptor subunit TOM34 OS=Mus musculus GN=Tomm34 PE=1 SV=1	Q9CYG7	TOM34_MOUSE	34 kDa	MOUSE	10	10	40	20	23	13	20	18.6667
1127	Charged multivesicular body protein 4b OS=Mus musculus GN=Chmp4b PE=1 SV=2	Q9D8B3	CHM4B_MOUSE	25 kDa	MOUSE	10	10	10	10	26	14	25	21.6667
1128	Charged multivesicular body protein 2a OS=Mus musculus GN=Chmp2a PE=1 SV=1	Q9DB34	CHM2A_MOUSE	25 kDa	MOUSE	9	9	10	9.33333	19	12	27	19.3333
1129	Omega-amidase NIT2 OS=Mus musculus GN=Nit2 PE=1 SV=1	Q9JHW2	NIT2_MOUSE	31 kDa	MOUSE	10	10	9	9.66667	32	16	21	23
1130	Junctional adhesion molecule B OS=Mus musculus GN=Jam2 PE=1 SV=1	Q9JI59	JAM2_MOUSE	33 kDa	MOUSE	37	18	10	21.6667	24	13	34	23.6667
1131	Tyrosine-protein kinase BAZ1B OS=Mus musculus GN=Baz1b PE=1 SV=2	Q9Z277	BAZ1B_MOUSE	171 kDa	MOUSE	1	1	38	13.3333	10	10	27	15.6667
1132	Inositol 1,4,5-trisphosphate receptor type 2 OS=Mus musculus GN=Itpr2 PE=1 SV=4	Q9Z329	ITPR2_MOUSE	307 kDa	MOUSE	6	6	1	4.33333	18	12	10	13.3333
1133	MARCKS-related protein OS=Mus musculus GN=Marcksl1 PE=1 SV=2	P28667	MRP_MOUSE	20 kDa	MOUSE	22	13	6	13.6667	30	15	20	21.6667
1134	Sorting nexin-3 OS=Mus musculus GN=Snx3 PE=1 SV=3	O70492	SNX3_MOUSE	19 kDa	MOUSE	34	17	23	24.6667	21	12	31	21.3333
1135	COP9 signalosome complex subunit 4 OS=Mus musculus GN=Cops4 PE=1 SV=1	O88544	CSN4_MOUSE	46 kDa	MOUSE	14	11	36	20.3333	30	15	23	22.6667
1136	Peptidyl-prolyl cis-trans isomerase C OS=Mus musculus GN=Ppic PE=1 SV=1	P30412	PPIC_MOUSE	23 kDa	MOUSE	32	16	14	20.6667	27	14	31	24
1137	Coiled-coil domain-containing protein 93 OS=Mus musculus GN=Ccdc93 PE=1 SV=1	Q7TQK5	CCD93_MOUSE	73 kDa	MOUSE	4	4	32	13.3333	7	7	29	14.3333
1138	Adhesion G protein-coupled receptor L3 OS=Mus musculus GN=Adgrl3 PE=1 SV=3	Q80TS3	AGRL3_MOUSE	171 kDa	MOUSE	20	13	4	12.3333	17	11	7	11.6667
1139	Mannosyl-oligosaccharide glucosidase OS=Mus musculus GN=Mogs PE=1 SV=1	Q80UM7	MOGS_MOUSE	92 kDa	MOUSE	14	11	23	16	30	15	11	18.6667
1140	WD repeat-containing protein 48 OS=Mus musculus GN=Wdr48 PE=1 SV=1	Q8BH57	WDR48_MOUSE	76 kDa	MOUSE	7	7	14	9.33333	47	22	31	33.3333
1141	Raftlin-2 OS=Mus musculus GN=Rftn2 PE=1 SV=3	Q8CHX7	RFTN2_MOUSE	55 kDa	MOUSE	18	12	7	12.3333	20	12	50	27.3333
1142	Transmembrane emp24 domain-containing protein 9 OS=Mus musculus GN=Tmed9 PE=1 SV=2	Q99KF1	TMED9_MOUSE	27 kDa	MOUSE	47	23	18	29.3333	32	15	22	23
1143	Phosphoacetylglucosamine mutase OS=Mus musculus GN=Pgm3 PE=1 SV=1	Q9CYR6	AGM1_MOUSE	59 kDa	MOUSE	21	13	48	27.3333	20	12	34	22
1144	MMS19 nucleotide excision repair protein homolog OS=Mus musculus GN=Mms19 PE=1 SV=1	Q9D071	MMS19_MOUSE	113 kDa	MOUSE	14	11	23	16	30	15	22	22.3333
1145	Adipocyte plasma membrane-associated protein OS=Mus musculus GN=Apmap PE=1 SV=1	Q9D7N9	APMAP_MOUSE	46 kDa	MOUSE	10	10	14	11.3333	29	15	31	25
1146	Cluster of Cysteine sulfinic acid decarboxylase OS=Mus musculus GN=Csad PE=1 SV=1	Q9DBE0	CSAD_MOUSE	55 kDa	MOUSE	25	14	10	16.3333	20	12	30	20.6667
1147	Alpha-adducin OS=Mus musculus GN=Add1 PE=1 SV=2	Q9QYC0	ADDA_MOUSE	81 kDa	MOUSE	14	11	27	17.3333	32	16	23	23.6667
1148	SUMO-activating enzyme subunit 2 OS=Mus musculus GN=Uba2 PE=1 SV=1	Q9Z1F9	SAE2_MOUSE	71 kDa	MOUSE	23	13	14	16.6667	35	17	35	29
1149	Dystonin OS=Mus musculus GN=Dst PE=1 SV=2	Q91ZU6	DYST_MOUSE	834 kDa	MOUSE	3	3	23	9.66667	5	5	36	15.3333
1150	High affinity copper uptake protein 1 OS=Mus musculus GN=Slc31a1 PE=2 SV=1	Q8K211	COPT1_MOUSE	22 kDa	MOUSE	28	15	3	15.3333	18	11	5	11.3333
1151	Murinoglobulin-1 OS=Mus musculus GN=Mug1 PE=1 SV=3	P28665	MUG1_MOUSE	165 kDa	MOUSE	12	11	29	17.3333	17	11	19	15.6667
1152	Protein FAM91A1 OS=Mus musculus GN=Fam91a1 PE=1 SV=1	Q3UVG3	F91A1_MOUSE	93 kDa	MOUSE	3	3	14	6.66667	4	4	11	6.33333
1153	Cluster of SH3 and PX domain-containing protein 2B OS=Mus musculus GN=Sh3pxd2b PE=1 SV=1	A2AAY5	SPD2B_MOUSE	102 kDa	MOUSE	7	7	3	5.66667	7	7	4	6
1154	Cluster of MAP7 domain-containing protein 1 OS=Mus musculus GN=Map7d1 PE=1 SV=1	A2AJI0	MA7D1_MOUSE	93 kDa	MOUSE	12	11	7	10	13	10	7	10
1155	Crk-like protein OS=Mus musculus GN=Crkl PE=1 SV=2	P47941	CRKL_MOUSE	34 kDa	MOUSE	7	7	14	9.33333	32	16	10	19.3333
1156	Prelamin-A/C OS=Mus musculus GN=Lmna PE=1 SV=2	P48678	LMNA_MOUSE	74 kDa	MOUSE	7	7	7	7	47	22	34	34.3333
1157	Serine hydroxymethyltransferase, cytosolic OS=Mus musculus GN=Shmt1 PE=1 SV=3	P50431	GLYC_MOUSE	53 kDa	MOUSE	23	13	7	14.3333	32	16	50	32.6667
1158	Solute carrier family 22 member 23 OS=Mus musculus GN=Slc22a23 PE=2 SV=1	Q3UHH2	S22AN_MOUSE	74 kDa	MOUSE	22	13	23	19.3333	27	14	35	25.3333
1159	Prolyl 4-hydroxylase subunit alpha-1 OS=Mus musculus GN=P4ha1 PE=1 SV=2	Q60715	P4HA1_MOUSE	61 kDa	MOUSE	10	10	23	14.3333	29	15	28	24
1160	Sterol O-acyltransferase 1 OS=Mus musculus GN=Soat1 PE=1 SV=2	Q61263	SOAT1_MOUSE	64 kDa	MOUSE	20	13	10	14.3333	14	10	30	18
1161	Carbonyl reductase [NADPH] 3 OS=Mus musculus GN=Cbr3 PE=1 SV=1	Q8K354	CBR3_MOUSE	31 kDa	MOUSE	33	16	22	23.6667	42	20	10	24
1162	Transmembrane emp24 domain-containing protein 4 OS=Mus musculus GN=Tmed4 PE=1 SV=1	Q8R1V4	TMED4_MOUSE	26 kDa	MOUSE	44	21	32	32.3333	36	17	44	32.3333
1163	Sorting nexin-9 OS=Mus musculus GN=Snx9 PE=1 SV=1	Q91VH2	SNX9_MOUSE	67 kDa	MOUSE	9	9	45	21	19	12	38	23
1164	Ribonuclease inhibitor OS=Mus musculus GN=Rnh1 PE=1 SV=1	Q91VI7	RINI_MOUSE	50 kDa	MOUSE	24	14	9	15.6667	8	8	21	12.3333
1165	Sialic acid synthase OS=Mus musculus GN=Nans PE=1 SV=1	Q99J77		?	MOUSE	17	12	27	18.6667	17	11	8	12
1166	Transmembrane 7 superfamily member 3 OS=Mus musculus GN=Tm7sf3 PE=2 SV=2	Q9CRG1	TM7S3_MOUSE	63 kDa	MOUSE	13	11	18	14	23	13	11	15.6667
1167	mRNA turnover protein 4 homolog OS=Mus musculus GN=Mrto4 PE=1 SV=1	Q9D0I8	MRT4_MOUSE	28 kDa	MOUSE	14	11	13	12.6667	37	18	25	26.6667
1168	Tubulin-folding cofactor B OS=Mus musculus GN=Tbcb PE=1 SV=2	Q9D1E6	TBCB_MOUSE	27 kDa	MOUSE	24	14	13	17	9	9	39	19
1169	Progressive ankylosis protein OS=Mus musculus GN=Ankh PE=2 SV=1	Q9JHZ2	ANKH_MOUSE	54 kDa	MOUSE	18	12	26	18.6667	24	13	9	15.3333
1170	Toll-interacting protein OS=Mus musculus GN=Tollip PE=1 SV=1	Q9QZ06	TOLIP_MOUSE	30 kDa	MOUSE	22	13	18	17.6667	27	14	26	22.3333
1171	Procollagen-lysine,2-oxoglutarate 5-dioxygenase 3 OS=Mus musculus GN=Plod3 PE=1 SV=1	Q9R0E1	PLOD3_MOUSE	85 kDa	MOUSE	7	7	22	12	19	12	28	19.6667
1172	Dihydrolipoyllysine-residue succinyltransferase component of 2-oxoglutarate dehydrogenase complex, mitochondrial OS=Mus musculus GN=Dlst PE=1 SV=1	Q9D2G2	ODO2_MOUSE	49 kDa	MOUSE	1	1	7	3	3	3	21	9
1173	Translocon-associated protein subunit alpha OS=Mus musculus GN=Ssr1 PE=1 SV=1	Q9CY50	SSRA_MOUSE	32 kDa	MOUSE	18	12	1	10.3333	30	15	3	16
1175	60 kDa SS-A/Ro ribonucleoprotein OS=Mus musculus GN=Trove2 PE=1 SV=1	O08848	RO60_MOUSE	60 kDa	MOUSE	10	10	1	7	7	7	2	5.33333
1176	Cluster of Kinesin light chain 1 OS=Mus musculus GN=Klc1 PE=1 SV=3	O88447	KLC1_MOUSE	61 kDa	MOUSE	24	14	10	16	7	7	7	7
1177	Aspartate aminotransferase, mitochondrial OS=Mus musculus GN=Got2 PE=1 SV=1	P05202	AATM_MOUSE	47 kDa	MOUSE	29	15	26	23.3333	24	13	7	14.6667
1178	Splicing factor U2AF 65 kDa subunit OS=Mus musculus GN=U2af2 PE=1 SV=3	P26369	U2AF2_MOUSE	54 kDa	MOUSE	37	18	29	28	9	9	26	14.6667
1179	ADP-ribosylation factor-like protein 1 OS=Mus musculus GN=Arl1 PE=1 SV=1	P61211	ARL1_MOUSE	20 kDa	MOUSE	31	16	38	28.3333	18	11	9	12.6667
1180	Cytoplasmic dynein 2 heavy chain 1 OS=Mus musculus GN=Dync2h1 PE=1 SV=1	Q45VK7	DYHC2_MOUSE	492 kDa	MOUSE	1	1	32	11.3333	6	6	20	10.6667
1181	Cytospin-B OS=Mus musculus GN=Specc1 PE=1 SV=2	Q5SXY1	CYTSB_MOUSE	118 kDa	MOUSE	10	10	1	7	8	8	6	7.33333
1182	Small subunit processome component 20 homolog OS=Mus musculus GN=Utp20 PE=1 SV=2	Q5XG71	UTP20_MOUSE	318 kDa	MOUSE	2	2	10	4.66667	8	8	8	8
1183	Engulfment and cell motility protein 2 OS=Mus musculus GN=Elmo2 PE=1 SV=1	Q8BHL5	ELMO2_MOUSE	84 kDa	MOUSE	42	19	2	21	54	26	8	29.3333
1184	Cluster of ATP-dependent RNA helicase DHX36 OS=Mus musculus GN=Dhx36 PE=1 SV=2	Q8VHK9	DHX36_MOUSE	114 kDa	MOUSE	9	9	40	19.3333	26	14	55	31.6667
1185	NADH-ubiquinone oxidoreductase 75 kDa subunit, mitochondrial OS=Mus musculus GN=Ndufs1 PE=1 SV=2	Q91VD9	NDUS1_MOUSE	80 kDa	MOUSE	7	7	9	7.66667	32	16	27	25
1186	ATP synthase subunit gamma, mitochondrial OS=Mus musculus GN=Atp5c1 PE=1 SV=1	Q91VR2	ATPG_MOUSE	33 kDa	MOUSE	21	13	7	13.6667	27	14	34	25
1187	Interleukin enhancer-binding factor 2 OS=Mus musculus GN=Ilf2 PE=1 SV=1	Q9CXY6	ILF2_MOUSE	43 kDa	MOUSE	10	10	22	14	34	17	28	26.3333
1188	Junctional adhesion molecule C OS=Mus musculus GN=Jam3 PE=1 SV=2	Q9D8B7	JAM3_MOUSE	35 kDa	MOUSE	17	12	10	13	17	11	36	21.3333
1189	Glycine amidinotransferase, mitochondrial OS=Mus musculus GN=Gatm PE=1 SV=1	Q9D964	GATM_MOUSE	48 kDa	MOUSE	8	8	18	11.3333	8	8	11	9
1190	DnaJ homolog subfamily C member 7 OS=Mus musculus GN=Dnajc7 PE=1 SV=2	Q9QYI3	DNJC7_MOUSE	56 kDa	MOUSE	25	14	8	15.6667	24	13	8	15
1191	Galactokinase OS=Mus musculus GN=Galk1 PE=1 SV=2	Q9R0N0	GALK1_MOUSE	42 kDa	MOUSE	28	15	26	23	17	11	26	18
1192	Synaptotagmin-11 OS=Mus musculus GN=Syt11 PE=1 SV=2	Q9R0N3	SYT11_MOUSE	48 kDa	MOUSE	5	5	29	13	7	7	11	8.33333
1193	Transmembrane protein 47 OS=Mus musculus GN=Tmem47 PE=1 SV=1	Q9JJG6	TMM47_MOUSE	20 kDa	MOUSE	34	17	5	18.6667	21	12	7	13.3333
1194	Programmed cell death protein 6 OS=Mus musculus GN=Pdcd6 PE=1 SV=2	P12815	PDCD6_MOUSE	22 kDa	MOUSE	25	14	36	25	24	13	23	20
1195	BDNF/NT-3 growth factors receptor OS=Mus musculus GN=Ntrk2 PE=1 SV=1	P15209	NTRK2_MOUSE	92 kDa	MOUSE	18	12	26	18.6667	32	16	26	24.6667
1196	Chromobox protein homolog 3 OS=Mus musculus GN=Cbx3 PE=1 SV=2	P23198	CBX3_MOUSE	21 kDa	MOUSE	25	14	18	19	24	13	35	24
1197	Antithrombin-III OS=Mus musculus GN=Serpinc1 PE=1 SV=1	P32261	ANT3_MOUSE	52 kDa	MOUSE	8	8	26	14	16	11	26	17.6667
1198	Heat shock 70 kDa protein 4L OS=Mus musculus GN=Hspa4l PE=1 SV=2	P48722	HS74L_MOUSE	94 kDa	MOUSE	66	36	8	36.6667	52	24	11	29
1199	DNA replication licensing factor MCM4 OS=Mus musculus GN=Mcm4 PE=1 SV=1	P49717	MCM4_MOUSE	97 kDa	MOUSE	5	5	67	25.6667	22	13	54	29.6667
1200	Long-chain specific acyl-CoA dehydrogenase, mitochondrial OS=Mus musculus GN=Acadl PE=1 SV=2	P51174	ACADL_MOUSE	48 kDa	MOUSE	16	12	5	11	9	9	24	14
1201	Stathmin OS=Mus musculus GN=Stmn1 PE=1 SV=2	P54227	STMN1_MOUSE	17 kDa	MOUSE	31	16	18	21.6667	6	6	9	7
1202	Bifunctional 3'-phosphoadenosine 5'-phosphosulfate synthase 1 OS=Mus musculus GN=Papss1 PE=1 SV=1	Q60967	PAPS1_MOUSE	71 kDa	MOUSE	8	8	32	16	9	9	6	8
1203	E3 ubiquitin-protein ligase HECTD1 OS=Mus musculus GN=Hectd1 PE=1 SV=2	Q69ZR2	HECD1_MOUSE	290 kDa	MOUSE	10	10	8	9.33333	26	14	9	16.3333
1204	Ubiquitin carboxyl-terminal hydrolase 7 OS=Mus musculus GN=Usp7 PE=1 SV=1	Q6A4J8	UBP7_MOUSE	128 kDa	MOUSE	7	7	10	8	19	12	27	19.3333
1205	E3 ubiquitin-protein ligase MYCBP2 OS=Mus musculus GN=Mycbp2 PE=1 SV=2	Q7TPH6	MYCB2_MOUSE	518 kDa	MOUSE	2	2	7	3.66667	4	4	21	9.66667
1206	Engulfment and cell motility protein 1 OS=Mus musculus GN=Elmo1 PE=1 SV=2	Q8BPU7	ELMO1_MOUSE	84 kDa	MOUSE	41	19	2	20.6667	45	21	4	23.3333
1207	Isochorismatase domain-containing protein 1 OS=Mus musculus GN=Isoc1 PE=1 SV=1	Q91V64	ISOC1_MOUSE	32 kDa	MOUSE	22	13	40	25	30	15	48	31
1208	Glycerophosphoinositol inositolphosphodiesterase GDPD2 OS=Mus musculus GN=Gdpd2 PE=1 SV=1	Q9ESM6	GDPD2_MOUSE	61 kDa	MOUSE	10	10	22	14	12	10	31	17.6667
1209	Translin-associated protein X OS=Mus musculus GN=Tsnax PE=1 SV=1	Q9QZE7	TSNAX_MOUSE	33 kDa	MOUSE	21	13	10	14.6667	20	12	10	14
1210	Tetraspanin-15 OS=Mus musculus GN=Tspan15 PE=1 SV=2	F7BWT7	TSN15_MOUSE	33 kDa	MOUSE	37	18	22	25.6667	21	12	22	18.3333
1211	Wiskott-Aldrich syndrome protein family member 3 OS=Mus musculus GN=Wasf3 PE=1 SV=1	Q8VHI6	WASF3_MOUSE	55 kDa	MOUSE	2	2	38	14	3	3	23	9.66667
1212	ER membrane protein complex subunit 8 OS=Mus musculus GN=Emc8 PE=1 SV=1	O70378	EMC8_MOUSE	23 kDa	MOUSE	28	15	2	15	20	12	3	11.6667
1213	Baculoviral IAP repeat-containing protein 6 OS=Mus musculus GN=Birc6 PE=1 SV=2	O88738	BIRC6_MOUSE	532 kDa	MOUSE	9	9	29	15.6667	9	9	23	13.6667
1214	V-type proton ATPase 116 kDa subunit a isoform 2 OS=Mus musculus GN=Atp6v0a2 PE=1 SV=2	P15920	VPP2_MOUSE	98 kDa	MOUSE	38	18	9	21.6667	28	14	9	17
1215	Cathepsin D OS=Mus musculus GN=Ctsd PE=1 SV=1	P18242	CATD_MOUSE	45 kDa	MOUSE	7	7	38	17.3333	25	14	29	22.6667
1216	DNA-(apurinic or apyrimidinic site) lyase OS=Mus musculus GN=Apex1 PE=1 SV=2	P28352	APEX1_MOUSE	35 kDa	MOUSE	9	9	7	8.33333	34	17	27	26
1217	Adenosine kinase OS=Mus musculus GN=Adk PE=1 SV=2	P55264	ADK_MOUSE	40 kDa	MOUSE	7	7	9	7.66667	10	10	36	18.6667
1218	Putative RNA-binding protein Luc7-like 2 OS=Mus musculus GN=Luc7l2 PE=1 SV=1	Q7TNC4	LC7L2_MOUSE	47 kDa	MOUSE	45	21	7	24.3333	46	21	10	25.6667
1219	Protein VAC14 homolog OS=Mus musculus GN=Vac14 PE=1 SV=1	Q80WQ2	VAC14_MOUSE	88 kDa	MOUSE	5	5	45	18.3333	22	13	48	27.6667
1220	Microtubule-associated protein 1S OS=Mus musculus GN=Map1s PE=1 SV=2	Q8C052	MAP1S_MOUSE	103 kDa	MOUSE	13	11	5	9.66667	23	13	24	20
1221	Vacuolar protein sorting-associated protein 26B OS=Mus musculus GN=Vps26b PE=1 SV=1	Q8C0E2	VP26B_MOUSE	39 kDa	MOUSE	21	13	13	15.6667	20	12	25	19
1222	Cluster of Protein unc-119 homolog B OS=Mus musculus GN=Unc119b PE=1 SV=1	Q8C4B4	U119B_MOUSE	28 kDa	MOUSE	31	16	22	23	15	10	22	15.6667
1223	Secretory carrier-associated membrane protein 1 OS=Mus musculus GN=Scamp1 PE=1 SV=1	Q8K021	SCAM1_MOUSE	38 kDa	MOUSE	20	13	32	21.6667	14	10	10	11.3333
1224	NAD-dependent protein deacetylase sirtuin-2 OS=Mus musculus GN=Sirt2 PE=1 SV=2	Q8VDQ8	SIR2_MOUSE	43 kDa	MOUSE	12	11	22	15	17	11	10	12.6667
1225	CD276 antigen OS=Mus musculus GN=Cd276 PE=1 SV=1	Q8VE98	CD276_MOUSE	34 kDa	MOUSE	29	15	13	19	24	13	11	16
1226	RNA-binding protein 39 OS=Mus musculus GN=Rbm39 PE=1 SV=2	Q8VH51	RBM39_MOUSE	59 kDa	MOUSE	10	10	29	16.3333	8	8	26	14
1227	Alpha-mannosidase 2C1 OS=Mus musculus GN=Man2c1 PE=1 SV=1	Q91W89	MA2C1_MOUSE	116 kDa	MOUSE	10	10	10	10	37	18	8	21
1228	Prenylcysteine oxidase OS=Mus musculus GN=Pcyox1 PE=1 SV=1	Q9CQF9	PCYOX_MOUSE	56 kDa	MOUSE	13	11	10	11.3333	26	14	39	26.3333
1229	Phosphoribosyl pyrophosphate synthase-associated protein 1 OS=Mus musculus GN=Prpsap1 PE=1 SV=1	Q9D0M1	KPRA_MOUSE	39 kDa	MOUSE	16	12	13	13.6667	9	9	28	15.3333
1230	NADH dehydrogenase [ubiquinone] iron-sulfur protein 3, mitochondrial OS=Mus musculus GN=Ndufs3 PE=1 SV=2	Q9DCT2	NDUS3_MOUSE	30 kDa	MOUSE	10	10	18	12.6667	23	13	9	15
1231	Profilin-2 OS=Mus musculus GN=Pfn2 PE=1 SV=3	Q9JJV2	PROF2_MOUSE	15 kDa	MOUSE	21	13	10	14.6667	20	12	25	19
1232	Vacuolar protein sorting-associated protein 29 OS=Mus musculus GN=Vps29 PE=1 SV=1	Q9QZ88	VPS29_MOUSE	20 kDa	MOUSE	27	15	22	21.3333	8	8	22	12.6667
1233	Ubiquitin carboxyl-terminal hydrolase isozyme L1 OS=Mus musculus GN=Uchl1 PE=1 SV=1	Q9R0P9	UCHL1_MOUSE	25 kDa	MOUSE	39	19	29	29	9	9	8	8.66667
1234	Acyl-protein thioesterase 2 OS=Mus musculus GN=Lypla2 PE=1 SV=1	Q9WTL7	LYPA2_MOUSE	25 kDa	MOUSE	16	12	40	22.6667	8	8	9	8.33333
1235	Neurochondrin OS=Mus musculus GN=Ncdn PE=1 SV=1	Q9Z0E0	NCDN_MOUSE	79 kDa	MOUSE	12	11	18	13.6667	20	12	8	13.3333
1236	Protein cornichon homolog 4 OS=Mus musculus GN=Cnih4 PE=2 SV=1	Q9CX13	CNIH4_MOUSE	16 kDa	MOUSE	27	15	13	18.3333	7	7	22	12
1237	Tetratricopeptide repeat protein 7B OS=Mus musculus GN=Ttc7b PE=1 SV=1	E9Q6P5	TTC7B_MOUSE	94 kDa	MOUSE	10	10	29	16.3333	8	8	7	7.66667
1238	Secretory carrier-associated membrane protein 3 OS=Mus musculus GN=Scamp3 PE=1 SV=3	O35609	SCAM3_MOUSE	38 kDa	MOUSE	24	14	10	16	17	11	8	12
1239	Annexin A3 OS=Mus musculus GN=Anxa3 PE=1 SV=4	O35639	ANXA3_MOUSE	36 kDa	MOUSE	9	9	26	14.6667	28	15	11	18
1240	COP9 signalosome complex subunit 3 OS=Mus musculus GN=Cops3 PE=1 SV=3	O88543	CSN3_MOUSE	48 kDa	MOUSE	10	10	9	9.66667	6	6	30	14
1241	Glucosamine-6-phosphate isomerase 1 OS=Mus musculus GN=Gnpda1 PE=1 SV=3	O88958	GNPI1_MOUSE	33 kDa	MOUSE	14	11	10	11.6667	29	15	6	16.6667
1242	Vascular cell adhesion protein 1 OS=Mus musculus GN=Vcam1 PE=1 SV=1	P29533	VCAM1_MOUSE	81 kDa	MOUSE	8	8	13	9.66667	16	11	31	19.3333
1243	Uridine phosphorylase 1 OS=Mus musculus GN=Upp1 PE=1 SV=2	P52624	UPP1_MOUSE	34 kDa	MOUSE	13	11	8	10.6667	29	15	11	18.3333
1244	AP-2 complex subunit sigma OS=Mus musculus GN=Ap2s1 PE=1 SV=1	P62743	AP2S1_MOUSE	17 kDa	MOUSE	6	6	12	8	10	10	31	17
1245	Very low-density lipoprotein receptor OS=Mus musculus GN=Vldlr PE=1 SV=1	P98156	VLDLR_MOUSE	96 kDa	MOUSE	19	13	6	12.6667	9	9	10	9.33333
1246	Oxysterol-binding protein 1 OS=Mus musculus GN=Osbp PE=1 SV=3	Q3B7Z2	OSBP1_MOUSE	89 kDa	MOUSE	9	9	22	13.3333	23	13	9	15
1247	CCR4-NOT transcription complex subunit 1 OS=Mus musculus GN=Cnot1 PE=1 SV=2	Q6ZQ08	CNOT1_MOUSE	267 kDa	MOUSE	7	7	9	7.66667	10	10	24	14.6667
1248	WD repeat-containing protein 82 OS=Mus musculus GN=Wdr82 PE=1 SV=1	Q8BFQ4	WDR82_MOUSE	35 kDa	MOUSE	7	7	7	7	16	11	10	12.3333
1249	Gephyrin OS=Mus musculus GN=Gphn PE=1 SV=2	Q8BUV3	GEPH_MOUSE	83 kDa	MOUSE	9	9	7	8.33333	8	8	11	9
1250	Protein disulfide-isomerase TMX3 OS=Mus musculus GN=Tmx3 PE=1 SV=2	Q8BXZ1	TMX3_MOUSE	52 kDa	MOUSE	14	11	9	11.3333	32	16	8	18.6667
1251	Nuclear autoantigenic sperm protein OS=Mus musculus GN=Nasp PE=1 SV=2	Q99MD9	NASP_MOUSE	84 kDa	MOUSE	5	5	12	7.33333	4	4	34	14
1252	ATP synthase F(0) complex subunit B1, mitochondrial OS=Mus musculus GN=Atp5f1 PE=1 SV=1	Q9CQQ7	AT5F1_MOUSE	29 kDa	MOUSE	28	15	5	16	14	10	4	9.33333
1253	Transmembrane protein 43 OS=Mus musculus GN=Tmem43 PE=1 SV=1	Q9DBS1	TMM43_MOUSE	45 kDa	MOUSE	13	11	29	17.6667	23	13	10	15.3333
1254	Cluster of Creatine kinase U-type, mitochondrial OS=Mus musculus GN=Ckmt1 PE=1 SV=1	P30275	KCRU_MOUSE	47 kDa	MOUSE	20	13	12	15	17	11	25	17.6667
1255	Ras-related protein M-Ras OS=Mus musculus GN=Mras PE=1 SV=1	O08989	RASM_MOUSE	24 kDa	MOUSE	28	15	22	21.6667	14	10	11	11.6667
1256	Eukaryotic translation initiation factor 6 OS=Mus musculus GN=Eif6 PE=1 SV=2	O55135	IF6_MOUSE	27 kDa	MOUSE	17	12	29	19.3333	17	11	10	12.6667
1257	Ras-related protein R-Ras OS=Mus musculus GN=Rras PE=1 SV=1	P10833	RRAS_MOUSE	24 kDa	MOUSE	39	19	17	25	8	8	11	9
1258	DNA (cytosine-5)-methyltransferase 1 OS=Mus musculus GN=Dnmt1 PE=1 SV=5	P13864	DNMT1_MOUSE	183 kDa	MOUSE	5	5	40	16.6667	22	13	8	14.3333
1259	Signal recognition particle 54 kDa protein OS=Mus musculus GN=Srp54 PE=1 SV=2	P14576	SRP54_MOUSE	56 kDa	MOUSE	5	5	5	5	18	12	24	18
1260	Cluster of Histone deacetylase 2 OS=Mus musculus GN=Hdac2 PE=1 SV=1	P70288	HDAC2_MOUSE	55 kDa	MOUSE	9	9	5	7.66667	19	12	20	17
1261	FACT complex subunit SSRP1 OS=Mus musculus GN=Ssrp1 PE=1 SV=2	Q08943	SSRP1_MOUSE	81 kDa	MOUSE	25	14	9	16	24	13	21	19.3333
1262	Lysocardiolipin acyltransferase 1 OS=Mus musculus GN=Lclat1 PE=1 SV=2	Q3UN02	LCLT1_MOUSE	44 kDa	MOUSE	13	11	26	16.6667	23	13	26	20.6667
1263	3-ketoacyl-CoA thiolase, mitochondrial OS=Mus musculus GN=Acaa2 PE=1 SV=3	Q8BWT1	THIM_MOUSE	42 kDa	MOUSE	11	11	12	11.3333	9	9	25	14.3333
1264	Phenylalanine--tRNA ligase alpha subunit OS=Mus musculus GN=Farsa PE=1 SV=1	Q8C0C7	SYFA_MOUSE	58 kDa	MOUSE	19	13	12	14.6667	6	6	9	7
1265	Myelin expression factor 2 OS=Mus musculus GN=Myef2 PE=1 SV=1	Q8C854	MYEF2_MOUSE	63 kDa	MOUSE	20	13	22	18.3333	14	10	6	10
1266	Heparan sulfate 2-O-sulfotransferase 1 OS=Mus musculus GN=Hs2st1 PE=1 SV=2	Q8R3H7	HS2ST_MOUSE	42 kDa	MOUSE	10	10	22	14	9	9	10	9.33333
1267	ER membrane protein complex subunit 3 OS=Mus musculus GN=Emc3 PE=1 SV=3	Q99KI3	EMC3_MOUSE	30 kDa	MOUSE	9	9	10	9.33333	12	10	9	10.3333
1268	Succinate dehydrogenase [ubiquinone] iron-sulfur subunit, mitochondrial OS=Mus musculus GN=Sdhb PE=1 SV=1	Q9CQA3	SDHB_MOUSE	32 kDa	MOUSE	10	10	9	9.66667	5	5	10	6.66667
1269	Claudin domain-containing protein 1 OS=Mus musculus GN=Cldnd1 PE=1 SV=1	Q9CQX5	CLDN1_MOUSE	29 kDa	MOUSE	20	13	10	14.3333	17	11	5	11
1270	Golgi phosphoprotein 3 OS=Mus musculus GN=Golph3 PE=1 SV=1	Q9CRA5	GOLP3_MOUSE	34 kDa	MOUSE	21	13	21	18.3333	27	14	11	17.3333
1271	Superkiller viralicidic activity 2-like 2 OS=Mus musculus GN=Skiv2l2 PE=1 SV=1	Q9CZU3	SK2L2_MOUSE	118 kDa	MOUSE	8	8	21	12.3333	7	7	28	14
1272	Sorting nexin-5 OS=Mus musculus GN=Snx5 PE=1 SV=1	Q9D8U8	SNX5_MOUSE	47 kDa	MOUSE	34	17	8	19.6667	21	12	7	13.3333
1273	Cluster of MAGUK p55 subfamily member 6 OS=Mus musculus GN=Mpp6 PE=1 SV=1	Q9JLB0	MPP6_MOUSE	63 kDa	MOUSE	12	11	36	19.6667	13	10	23	15.3333
1274	Phospholipid-transporting ATPase 11C OS=Mus musculus GN=Atp11c PE=1 SV=2	Q9QZW0	AT11C_MOUSE	129 kDa	MOUSE	4	4	12	6.66667	6	6	10	7.33333
1275	Succinate--CoA ligase [ADP/GDP-forming] subunit alpha, mitochondrial OS=Mus musculus GN=Suclg1 PE=1 SV=4	Q9WUM5	SUCA_MOUSE	36 kDa	MOUSE	9	9	4	7.33333	16	11	6	11
1276	E3 ubiquitin-protein ligase HUWE1 OS=Mus musculus GN=Huwe1 PE=1 SV=5	Q7TMY8	HUWE1_MOUSE	483 kDa	MOUSE	0	0	9	3	2	2	11	5
1277	Cluster of MTSS1-like protein OS=Mus musculus GN=Mtss1l PE=1 SV=1	Q6P9S0	MTSSL_MOUSE	77 kDa	MOUSE	16	12	0	9.33333	8	8	2	6
1279	Solute carrier family 22 member 17 OS=Mus musculus GN=Slc22a17 PE=2 SV=2	Q9D9E0	S22AH_MOUSE	43 kDa	MOUSE	5	5	3	4.33333	6	6	1	4.33333
1280	Nuclear mitotic apparatus protein 1 OS=Mus musculus GN=Numa1 PE=1 SV=1	E9Q7G0		?	MOUSE	5	5	5	5	16	11	6	11
1281	Cytochrome c oxidase subunit 4 isoform 1, mitochondrial OS=Mus musculus GN=Cox4i1 PE=1 SV=2	P19783	COX41_MOUSE	20 kDa	MOUSE	16	12	5	11	9	9	11	9.66667
1282	Alpha-mannosidase 2 OS=Mus musculus GN=Man2a1 PE=1 SV=2	P27046	MA2A1_MOUSE	132 kDa	MOUSE	5	5	17	9	8	8	9	8.33333
1283	Ornithine aminotransferase, mitochondrial OS=Mus musculus GN=Oat PE=1 SV=1	P29758	OAT_MOUSE	48 kDa	MOUSE	25	14	5	14.6667	20	12	8	13.3333
1284	Squalene synthase OS=Mus musculus GN=Fdft1 PE=1 SV=2	P53798	FDFT_MOUSE	48 kDa	MOUSE	9	9	26	14.6667	16	11	23	16.6667
1285	Ras-related protein R-Ras2 OS=Mus musculus GN=Rras2 PE=1 SV=1	P62071	RRAS2_MOUSE	23 kDa	MOUSE	42	20	9	23.6667	18	11	11	13.3333
1286	Reticulocalbin-1 OS=Mus musculus GN=Rcn1 PE=1 SV=1	Q05186	RCN1_MOUSE	38 kDa	MOUSE	18	12	43	24.3333	20	12	20	17.3333
1287	Receptor-type tyrosine-protein phosphatase gamma OS=Mus musculus GN=Ptprg PE=1 SV=1	Q05909	PTPRG_MOUSE	161 kDa	MOUSE	7	7	17	10.3333	16	11	22	16.3333
1288	Rho GTPase-activating protein 1 OS=Mus musculus GN=Arhgap1 PE=1 SV=1	Q5FWK3	RHG01_MOUSE	50 kDa	MOUSE	12	11	7	10	17	11	11	13
1289	LIM and SH3 domain protein 1 OS=Mus musculus GN=Lasp1 PE=1 SV=1	Q61792	LASP1_MOUSE	30 kDa	MOUSE	9	9	12	10	12	10	11	11
1290	Sepiapterin reductase OS=Mus musculus GN=Spr PE=1 SV=1	Q64105	SPRE_MOUSE	28 kDa	MOUSE	31	16	9	18.6667	8	8	10	8.66667
1291	Cluster of Pecanex-like protein 3 OS=Mus musculus GN=Pcnx3 PE=1 SV=2	Q8VI59	PCX3_MOUSE	222 kDa	MOUSE	9	9	32	16.6667	11	10	8	9.66667
1292	Ester hydrolase C11orf54 homolog OS=Mus musculus PE=1 SV=1	Q91V76	CK054_MOUSE	35 kDa	MOUSE	9	9	9	9	11	10	10	10.3333
1293	Charged multivesicular body protein 3 OS=Mus musculus GN=Chmp3 PE=1 SV=3	Q9CQ10	CHMP3_MOUSE	25 kDa	MOUSE	4	4	9	5.66667	7	7	10	8
1294	Serine protease 23 OS=Mus musculus GN=Prss23 PE=2 SV=2	Q9D6X6	PRS23_MOUSE	43 kDa	MOUSE	10	11	4	8.33333	8	8	7	7.66667
1295	Electron transfer flavoprotein subunit beta OS=Mus musculus GN=Etfb PE=1 SV=3	Q9DCW4	ETFB_MOUSE	28 kDa	MOUSE	12	11	12	11.6667	16	11	8	11.6667
1296	LDLR chaperone MESD OS=Mus musculus GN=Mesdc2 PE=1 SV=1	Q9ERE7	MESD_MOUSE	25 kDa	MOUSE	6	6	12	8	7	7	11	8.33333
1297	Rho guanine nucleotide exchange factor 7 OS=Mus musculus GN=Arhgef7 PE=1 SV=2	Q9ES28	ARHG7_MOUSE	97 kDa	MOUSE	9	9	6	8	8	8	7	7.66667
1298	Coatomer subunit gamma-2 OS=Mus musculus GN=Copg2 PE=1 SV=1	Q9QXK3	COPG2_MOUSE	98 kDa	MOUSE	26	14	9	16.3333	38	18	8	21.3333
1299	Afadin OS=Mus musculus GN=Afdn PE=1 SV=3	Q9QZQ1	AFAD_MOUSE	207 kDa	MOUSE	5	5	26	12	9	9	39	19
1300	Peroxiredoxin-4 OS=Mus musculus GN=Prdx4 PE=1 SV=1	O08807	PRDX4_MOUSE	31 kDa	MOUSE	69	39	5	37.6667	59	28	9	32
1301	Sphingomyelin phosphodiesterase 2 OS=Mus musculus GN=Smpd2 PE=1 SV=1	O70572	NSMA_MOUSE	47 kDa	MOUSE	9	9	70	29.3333	19	12	59	30
1302	Integral membrane protein 2B OS=Mus musculus GN=Itm2b PE=1 SV=1	O89051	ITM2B_MOUSE	30 kDa	MOUSE	12	11	9	10.6667	20	12	21	17.6667
1303	Developmentally-regulated GTP-binding protein 1 OS=Mus musculus GN=Drg1 PE=1 SV=1	P32233	DRG1_MOUSE	41 kDa	MOUSE	17	12	12	13.6667	17	11	22	16.6667
1304	Serine/threonine-protein phosphatase 2A activator OS=Mus musculus GN=Ppp2r4 PE=1 SV=1	P58389	PTPA_MOUSE	37 kDa	MOUSE	9	9	17	11.6667	19	12	11	14
1305	DNA-directed RNA polymerase II subunit RPB3 OS=Mus musculus GN=Polr2c PE=1 SV=2	P97760	RPB3_MOUSE	31 kDa	MOUSE	11	11	9	10.3333	9	9	21	13
1306	Protein phosphatase 1 regulatory subunit 7 OS=Mus musculus GN=Ppp1r7 PE=1 SV=2	Q3UM45	PP1R7_MOUSE	41 kDa	MOUSE	9	9	12	10	11	10	9	10
1307	GPI inositol-deacylase OS=Mus musculus GN=Pgap1 PE=1 SV=3	Q3UUQ7	PGAP1_MOUSE	105 kDa	MOUSE	8	8	9	8.33333	8	8	10	8.66667
1308	B-cell receptor-associated protein 31 OS=Mus musculus GN=Bcap31 PE=1 SV=4	Q61335	BAP31_MOUSE	28 kDa	MOUSE	6	6	8	6.66667	9	9	8	8.66667
1309	Drebrin-like protein OS=Mus musculus GN=Dbnl PE=1 SV=2	Q62418	DBNL_MOUSE	49 kDa	MOUSE	6	6	6	6	9	9	9	9
1310	Structural maintenance of chromosomes flexible hinge domain-containing protein 1 OS=Mus musculus GN=Smchd1 PE=1 SV=2	Q6P5D8	SMHD1_MOUSE	226 kDa	MOUSE	6	6	6	6	9	9	9	9
1311	Cytoplasmic dynein 1 light intermediate chain 2 OS=Mus musculus GN=Dync1li2 PE=1 SV=2	Q6PDL0	DC1L2_MOUSE	54 kDa	MOUSE	6	6	6	6	9	9	9	9
1312	Nucleosome assembly protein 1-like 4 OS=Mus musculus GN=Nap1l4 PE=1 SV=1	Q78ZA7	NP1L4_MOUSE	43 kDa	MOUSE	52	25	6	27.6667	59	29	9	32.3333
1313	Melanoma inhibitory activity protein 3 OS=Mus musculus GN=Mia3 PE=1 SV=2	Q8BI84	MIA3_MOUSE	214 kDa	MOUSE	3	3	51	19	8	8	59	25
1314	Procollagen galactosyltransferase 1 OS=Mus musculus GN=Colgalt1 PE=1 SV=2	Q8K297	GT251_MOUSE	71 kDa	MOUSE	8	8	3	6.33333	11	10	8	9.66667
1315	PC4 and SFRS1-interacting protein OS=Mus musculus GN=Psip1 PE=1 SV=1	Q99JF8	PSIP1_MOUSE	60 kDa	MOUSE	0	0	8	2.66667	4	4	10	6
1316	Vacuolar protein sorting-associated protein VTA1 homolog OS=Mus musculus GN=Vta1 PE=1 SV=1	Q9CR26	VTA1_MOUSE	34 kDa	MOUSE	9	9	0	6	11	10	4	8.33333
1317	Dehydrogenase/reductase SDR family member 7 OS=Mus musculus GN=Dhrs7 PE=1 SV=2	Q9CXR1	DHRS7_MOUSE	38 kDa	MOUSE	12	11	9	10.6667	13	10	10	11
1318	Biliverdin reductase A OS=Mus musculus GN=Blvra PE=1 SV=1	Q9CY64	BIEA_MOUSE	34 kDa	MOUSE	7	7	11	8.33333	8	8	10	8.66667
1319	Type 2 phosphatidylinositol 4,5-bisphosphate 4-phosphatase OS=Mus musculus GN=Tmem55a PE=1 SV=1	Q9CZX7	TM55A_MOUSE	28 kDa	MOUSE	9	9	7	8.33333	8	8	8	8
1320	Peroxisomal sarcosine oxidase OS=Mus musculus GN=Pipox PE=1 SV=1	Q9D826	SOX_MOUSE	44 kDa	MOUSE	6	6	9	7	10	10	8	9.33333
1321	m7GpppX diphosphatase OS=Mus musculus GN=Dcps PE=1 SV=1	Q9DAR7	DCPS_MOUSE	39 kDa	MOUSE	12	11	6	9.66667	13	10	10	11
1322	Cluster of cAMP-dependent protein kinase type I-alpha regulatory subunit OS=Mus musculus GN=Prkar1a PE=1 SV=3	Q9DBC7	KAP0_MOUSE	43 kDa	MOUSE	12	11	11	11.3333	19	12	10	13.6667
1323	Alpha-parvin OS=Mus musculus GN=Parva PE=1 SV=1	Q9EPC1	PARVA_MOUSE	42 kDa	MOUSE	17	12	11	13.3333	17	11	21	16.3333
1324	Coronin-1B OS=Mus musculus GN=Coro1b PE=1 SV=1	Q9WUM3	COR1B_MOUSE	54 kDa	MOUSE	8	8	17	11	9	9	11	9.66667
1325	Unconventional myosin-IXb OS=Mus musculus GN=Myo9b PE=1 SV=2	Q9QY06	MYO9B_MOUSE	239 kDa	MOUSE	3	3	8	4.66667	5	5	9	6.33333
1326	WD repeat and FYVE domain-containing protein 3 OS=Mus musculus GN=Wdfy3 PE=1 SV=1	Q6VNB8	WDFY3_MOUSE	392 kDa	MOUSE	4	4	3	3.66667	4	4	5	4.33333
1327	Small nuclear ribonucleoprotein-associated protein N OS=Mus musculus GN=Snrpn PE=1 SV=1	P63163	RSMN_MOUSE	25 kDa	MOUSE	5	5	4	4.66667	7	7	4	6
1328	AP-3 complex subunit delta-1 OS=Mus musculus GN=Ap3d1 PE=1 SV=1	O54774	AP3D1_MOUSE	135 kDa	MOUSE	7	7	5	6.33333	6	6	7	6.33333
1329	Uridine 5'-monophosphate synthase OS=Mus musculus GN=Umps PE=1 SV=3	P13439	UMPS_MOUSE	52 kDa	MOUSE	7	7	7	7	9	9	6	8
1330	Cluster of Kinesin-like protein KIF1A OS=Mus musculus GN=Kif1a PE=1 SV=2	P33173	KIF1A_MOUSE	192 kDa	MOUSE	4	4	7	5	7	7	9	7.66667
1331	Plakophilin-1 OS=Mus musculus GN=Pkp1 PE=1 SV=1	P97350	PKP1_MOUSE	81 kDa	MOUSE	0	0	4	1.33333	37	18	7	20.6667
1332	Cluster of Serine/arginine-rich splicing factor 6 OS=Mus musculus GN=Srsf6 PE=1 SV=1	Q3TWW8	SRSF6_MOUSE	39 kDa	MOUSE	20	13	0	11	14	10	39	21
1333	Rho guanine nucleotide exchange factor 2 OS=Mus musculus GN=Arhgef2 PE=1 SV=4	Q60875	ARHG2_MOUSE	112 kDa	MOUSE	8	8	21	12.3333	9	9	10	9.33333
1334	Serine/threonine-protein phosphatase 2A 56 kDa regulatory subunit epsilon isoform OS=Mus musculus GN=Ppp2r5e PE=1 SV=3	Q61151	2A5E_MOUSE	55 kDa	MOUSE	12	11	8	10.3333	23	13	9	15
1335	Serine/threonine-protein phosphatase 2A 56 kDa regulatory subunit alpha isoform OS=Mus musculus GN=Ppp2r5a PE=1 SV=1	Q6PD03	2A5A_MOUSE	56 kDa	MOUSE	13	11	11	11.6667	26	14	25	21.6667
1336	KIF1-binding protein OS=Mus musculus GN=Kif1bp PE=1 SV=2	Q6ZPU9	KBP_MOUSE	71 kDa	MOUSE	9	9	11	9.66667	16	11	28	18.3333
1337	Nesprin-2 OS=Mus musculus GN=Syne2 PE=1 SV=2	Q6ZWQ0	SYNE2_MOUSE	783 kDa	MOUSE	1	1	9	3.66667	5	5	11	7
1338	Phosphorylase b kinase regulatory subunit beta OS=Mus musculus GN=Phkb PE=1 SV=1	Q7TSH2	KPBB_MOUSE	124 kDa	MOUSE	7	7	1	5	6	6	5	5.66667
1339	Lysophospholipid acyltransferase 7 OS=Mus musculus GN=Mboat7 PE=1 SV=1	Q8CHK3	MBOA7_MOUSE	53 kDa	MOUSE	10	10	7	9	23	13	6	14
1340	Golgin subfamily A member 7 OS=Mus musculus GN=Golga7 PE=1 SV=1	Q91W53	GOGA7_MOUSE	16 kDa	MOUSE	9	9	10	9.33333	7	7	25	13
1341	Cluster of Ubiquitin domain-containing protein 1 OS=Mus musculus GN=Ubtd1 PE=2 SV=1	Q91WB7	UBTD1_MOUSE	26 kDa	MOUSE	7	7	9	7.66667	6	6	7	6.33333
1342	Cluster of Serine/threonine-protein phosphatase 6 regulatory subunit 3 OS=Mus musculus GN=Ppp6r3 PE=1 SV=1	Q922D4	PP6R3_MOUSE	95 kDa	MOUSE	7	7	7	7	6	6	6	6
1343	Diphosphomevalonate decarboxylase OS=Mus musculus GN=Mvd PE=1 SV=2	Q99JF5	MVD1_MOUSE	44 kDa	MOUSE	10	10	7	9	19	12	6	12.3333
1344	Thioredoxin domain-containing protein 12 OS=Mus musculus GN=Txndc12 PE=1 SV=1	Q9CQU0	TXD12_MOUSE	19 kDa	MOUSE	11	11	10	10.6667	9	9	21	13
1345	Heterogeneous nuclear ribonucleoprotein A0 OS=Mus musculus GN=Hnrnpa0 PE=1 SV=1	Q9CX86	ROA0_MOUSE	31 kDa	MOUSE	27	15	11	17.6667	9	9	9	9
1346	Adaptin ear-binding coat-associated protein 2 OS=Mus musculus GN=Necap2 PE=1 SV=1	Q9D1J1	NECP2_MOUSE	29 kDa	MOUSE	10	11	29	16.6667	6	6	9	7
1347	Isocitrate dehydrogenase [NAD] subunit alpha, mitochondrial OS=Mus musculus GN=Idh3a PE=1 SV=1	Q9D6R2	IDH3A_MOUSE	40 kDa	MOUSE	5	5	11	7	28	15	6	16.3333
1348	Ubiquitin-like modifier-activating enzyme ATG7 OS=Mus musculus GN=Atg7 PE=1 SV=1	Q9D906	ATG7_MOUSE	78 kDa	MOUSE	5	5	5	5	6	6	30	14
1349	Eukaryotic translation initiation factor 3 subunit G OS=Mus musculus GN=Eif3g PE=1 SV=2	Q9Z1D1	EIF3G_MOUSE	36 kDa	MOUSE	9	9	5	7.66667	11	10	6	9
1350	Zinc transporter SLC39A7 OS=Mus musculus GN=Slc39a7 PE=1 SV=2	Q31125	S39A7_MOUSE	51 kDa	MOUSE	10	10	9	9.66667	12	10	10	10.6667
1351	Cluster of Cell cycle control protein 50A OS=Mus musculus GN=Tmem30a PE=1 SV=1	Q8VEK0	CC50A_MOUSE	41 kDa	MOUSE	7	7	10	8	7	7	10	8
1352	Tetraspanin-3 OS=Mus musculus GN=Tspan3 PE=1 SV=1	Q9QY33	TSN3_MOUSE	28 kDa	MOUSE	2	2	7	3.66667	1	1	7	3
1354	Adenylyltransferase and sulfurtransferase MOCS3 OS=Mus musculus GN=Mocs3 PE=1 SV=1	A2BDX3	MOCS3_MOUSE	49 kDa	MOUSE	5	5	0	3.33333	1	1	1	1
1356	Aldehyde oxidase 1 OS=Mus musculus GN=Aox1 PE=1 SV=2	O54754	AOXA_MOUSE	147 kDa	MOUSE	6	6	2	4.66667	8	8	1	5.66667
1357	LanC-like protein 1 OS=Mus musculus GN=Lancl1 PE=1 SV=1	O89112	LANC1_MOUSE	45 kDa	MOUSE	11	11	6	9.33333	13	10	8	10.3333
1358	Dihydrofolate reductase OS=Mus musculus GN=Dhfr PE=1 SV=3	P00375	DYR_MOUSE	22 kDa	MOUSE	10	11	11	10.6667	8	8	10	8.66667
1359	Aldose reductase-related protein 2 OS=Mus musculus GN=Akr1b8 PE=1 SV=2	P45377	ALD2_MOUSE	36 kDa	MOUSE	35	17	10	20.6667	40	19	8	22.3333
1360	Glutathione reductase, mitochondrial OS=Mus musculus GN=Gsr PE=1 SV=3	P47791	GSHR_MOUSE	54 kDa	MOUSE	6	6	36	16	16	11	43	23.3333
1361	Neutral amino acid transporter B(0)	P51912	AAAT_MOUSE	58 kDa	MOUSE	10	10	6	8.66667	7	7	11	8.33333
1362	VIP36-like protein OS=Mus musculus GN=Lman2l PE=1 SV=1	P59481	LMA2L_MOUSE	40 kDa	MOUSE	10	11	10	10.3333	6	6	7	6.33333
1363	Transcription elongation factor B polypeptide 2 OS=Mus musculus GN=Tceb2 PE=1 SV=1	P62869	ELOB_MOUSE	13 kDa	MOUSE	11	11	10	10.6667	13	10	6	9.66667
1364	Cytochrome c, somatic OS=Mus musculus GN=Cycs PE=1 SV=2	P62897	CYC_MOUSE	12 kDa	MOUSE	10	10	10	10	12	10	10	10.6667
1365	Dynein light chain 1, cytoplasmic OS=Mus musculus GN=Dynll1 PE=1 SV=1	P63168	DYL1_MOUSE	10 kDa	MOUSE	9	9	10	9.33333	8	8	10	8.66667
1366	Arginine and glutamate-rich protein 1 OS=Mus musculus GN=Arglu1 PE=1 SV=2	Q3UL36	ARGL1_MOUSE	33 kDa	MOUSE	0	0	9	3	15	11	8	11.3333
1367	Pre-rRNA-processing protein TSR1 homolog OS=Mus musculus GN=Tsr1 PE=1 SV=1	Q5SWD9	TSR1_MOUSE	92 kDa	MOUSE	8	8	0	5.33333	19	12	11	14
1368	Translin OS=Mus musculus GN=Tsn PE=1 SV=1	Q62348	TSN_MOUSE	26 kDa	MOUSE	19	13	8	13.3333	9	9	21	13
1369	Selenium-binding protein 2 OS=Mus musculus GN=Selenbp2 PE=1 SV=2	Q63836	SBP2_MOUSE	53 kDa	MOUSE	6	6	21	11	18	12	9	13
1370	Sorting nexin-6 OS=Mus musculus GN=Snx6 PE=1 SV=2	Q6P8X1	SNX6_MOUSE	47 kDa	MOUSE	17	12	6	11.6667	17	11	20	16
1371	Myotubularin-related protein 10 OS=Mus musculus GN=Mtmr10 PE=1 SV=2	Q7TPM9	MTMRA_MOUSE	88 kDa	MOUSE	6	6	17	9.66667	18	12	11	13.6667
1372	Breast carcinoma-amplified sequence 1 homolog OS=Mus musculus GN=Bcas1 PE=1 SV=3	Q80YN3	BCAS1_MOUSE	67 kDa	MOUSE	8	8	6	7.33333	8	8	20	12
1373	TIP41-like protein OS=Mus musculus GN=Tiprl PE=1 SV=1	Q8BH58	TIPRL_MOUSE	31 kDa	MOUSE	10	10	8	9.33333	6	6	8	6.66667
1374	Kinetochore-associated protein 1 OS=Mus musculus GN=Kntc1 PE=1 SV=2	Q8C3Y4	KNTC1_MOUSE	250 kDa	MOUSE	2	2	10	4.66667	7	7	6	6.66667
1375	Epiplakin OS=Mus musculus GN=Eppk1 PE=1 SV=2	Q8R0W0	EPIPL_MOUSE	725 kDa	MOUSE	0	0	2	0.666667	7	7	7	7
1376	Methylosome protein 50 OS=Mus musculus GN=Wdr77 PE=1 SV=1	Q99J09	MEP50_MOUSE	37 kDa	MOUSE	8	8	0	5.33333	6	6	7	6.33333
1377	DnaJ homolog subfamily B member 11 OS=Mus musculus GN=Dnajb11 PE=1 SV=1	Q99KV1	DJB11_MOUSE	41 kDa	MOUSE	10	10	8	9.33333	16	11	6	11
1378	ATP-binding cassette sub-family F member 2 OS=Mus musculus GN=Abcf2 PE=1 SV=1	Q99LE6	ABCF2_MOUSE	72 kDa	MOUSE	6	6	10	7.33333	8	8	11	9
1379	Protein SEC13 homolog OS=Mus musculus GN=Sec13 PE=1 SV=3	Q9D1M0	SEC13_MOUSE	36 kDa	MOUSE	7	7	6	6.66667	28	15	8	17
1380	Endophilin-B1 OS=Mus musculus GN=Sh3glb1 PE=1 SV=1	Q9JK48	SHLB1_MOUSE	41 kDa	MOUSE	9	9	7	8.33333	9	9	30	16
1381	Cluster of DCN1-like protein 1 OS=Mus musculus GN=Dcun1d1 PE=1 SV=1	Q9QZ73	DCNL1_MOUSE	30 kDa	MOUSE	4	4	9	5.66667	6	6	9	7
1382	PDZ domain-containing protein GIPC1 OS=Mus musculus GN=Gipc1 PE=1 SV=1	Q9Z0G0	GIPC1_MOUSE	36 kDa	MOUSE	9	9	4	7.33333	7	7	6	6.66667
1383	1-phosphatidylinositol 4,5-bisphosphate phosphodiesterase beta-1 OS=Mus musculus GN=Plcb1 PE=1 SV=2	Q9Z1B3	PLCB1_MOUSE	138 kDa	MOUSE	9	9	9	9	23	13	7	14.3333
1384	Regulator of G-protein signaling 20 OS=Mus musculus GN=Rgs20 PE=1 SV=1	Q9QZB1	RGS20_MOUSE	27 kDa	MOUSE	11	11	9	10.3333	9	9	24	14
1385	Protein furry homolog OS=Mus musculus GN=Fry PE=1 SV=1	E9Q8I9	FRY_MOUSE	339 kDa	MOUSE	16	12	10	12.6667	8	8	9	8.33333
1386	Tetraspanin-31 OS=Mus musculus GN=Tspan31 PE=1 SV=1	Q9CQ88	TSN31_MOUSE	23 kDa	MOUSE	16	12	17	15	13	10	8	10.3333
1387	Focadhesin OS=Mus musculus GN=Focad PE=1 SV=1	A2AKG8	FOCAD_MOUSE	199 kDa	MOUSE	4	4	17	8.33333	7	7	10	8
1388	RNA-binding protein 25 OS=Mus musculus GN=Rbm25 PE=1 SV=2	B2RY56	RBM25_MOUSE	100 kDa	MOUSE	5	5	4	4.66667	7	7	7	7
1389	5'-AMP-activated protein kinase subunit gamma-1 OS=Mus musculus GN=Prkag1 PE=1 SV=2	O54950	AAKG1_MOUSE	38 kDa	MOUSE	7	7	5	6.33333	34	17	7	19.3333
1390	Haloacid dehalogenase-like hydrolase domain-containing protein 2 OS=Mus musculus GN=Hdhd2 PE=1 SV=2	Q3UGR5	HDHD2_MOUSE	29 kDa	MOUSE	7	7	7	7	8	8	36	17.3333
1391	WD repeat-containing protein 18 OS=Mus musculus GN=Wdr18 PE=1 SV=1	Q4VBE8	WDR18_MOUSE	47 kDa	MOUSE	7	7	7	7	25	14	8	15.6667
1392	Cluster of Myosin light polypeptide 6 OS=Mus musculus GN=Myl6 PE=1 SV=3	Q60605	MYL6_MOUSE	17 kDa	MOUSE	10	10	7	9	9	9	27	15
1393	Leucine-rich PPR motif-containing protein, mitochondrial OS=Mus musculus GN=Lrpprc PE=1 SV=2	Q6PB66	LPPRC_MOUSE	157 kDa	MOUSE	4	4	10	6	9	9	9	9
1394	Protein ABHD17B OS=Mus musculus GN=Abhd17b PE=1 SV=1	Q7M759	AB17B_MOUSE	32 kDa	MOUSE	7	7	4	6	6	6	9	7
1395	Serine/threonine-protein phosphatase CPPED1 OS=Mus musculus GN=Cpped1 PE=1 SV=1	Q8BFS6	CPPED_MOUSE	35 kDa	MOUSE	5	5	7	5.66667	22	13	6	13.6667
1396	Septin-8 OS=Mus musculus GN=Sept8 PE=1 SV=4	Q8CHH9	SEPT8_MOUSE	50 kDa	MOUSE	33	16	5	18	48	22	24	31.3333
1397	Triokinase/FMN cyclase OS=Mus musculus GN=Tkfc PE=1 SV=1	Q8VC30	TKFC_MOUSE	60 kDa	MOUSE	11	11	32	18	9	9	50	22.6667
1398	Aminopeptidase B OS=Mus musculus GN=Rnpep PE=1 SV=2	Q8VCT3	AMPB_MOUSE	72 kDa	MOUSE	15	12	10	12.3333	4	4	9	5.66667
1399	Heterogeneous nuclear ribonucleoprotein U-like protein 1 OS=Mus musculus GN=Hnrnpul1 PE=1 SV=1	Q8VDM6	HNRL1_MOUSE	96 kDa	MOUSE	8	8	17	11	8	8	4	6.66667
1400	Cystathionine beta-synthase OS=Mus musculus GN=Cbs PE=1 SV=3	Q91WT9	CBS_MOUSE	62 kDa	MOUSE	7	7	8	7.33333	3	3	8	4.66667
1401	Phosphoserine phosphatase OS=Mus musculus GN=Psph PE=1 SV=1	Q99LS3	SERB_MOUSE	25 kDa	MOUSE	16	12	7	11.6667	9	9	3	7
1402	Cluster of Beta-adrenergic receptor kinase 1 OS=Mus musculus GN=Grk2 PE=1 SV=2	Q99MK8	ARBK1_MOUSE	80 kDa	MOUSE	4	4	17	8.33333	9	9	9	9
1403	Cytochrome c1, heme protein, mitochondrial OS=Mus musculus GN=Cyc1 PE=1 SV=1	Q9D0M3	CY1_MOUSE	35 kDa	MOUSE	2	2	4	2.66667	18	12	9	13
1404	Pyrroline-5-carboxylate reductase 3 OS=Mus musculus GN=Pycrl PE=1 SV=2	Q9DCC4	P5CR3_MOUSE	29 kDa	MOUSE	9	9	2	6.66667	16	11	20	15.6667
1405	Equilibrative nucleoside transporter 1 OS=Mus musculus GN=Slc29a1 PE=1 SV=3	Q9JIM1	S29A1_MOUSE	50 kDa	MOUSE	15	12	9	12	7	7	11	8.33333
1406	ATP-dependent 6-phosphofructokinase, platelet type OS=Mus musculus GN=Pfkp PE=1 SV=1	Q9WUA3	PFKAP_MOUSE	85 kDa	MOUSE	46	22	16	28	49	23	7	26.3333
1407	Cytosolic acyl coenzyme A thioester hydrolase OS=Mus musculus GN=Acot7 PE=1 SV=2	Q91V12	BACH_MOUSE	43 kDa	MOUSE	8	8	46	20.6667	4	4	51	19.6667
1408	Leukocyte surface antigen CD47 OS=Mus musculus GN=Cd47 PE=1 SV=2	Q61735	CD47_MOUSE	33 kDa	MOUSE	11	12	12	11.6667	8	8	9	8.33333
1409	THO complex subunit 2 OS=Mus musculus GN=Thoc2 PE=1 SV=1	B1AZI6	THOC2_MOUSE	183 kDa	MOUSE	7	7	16	10	7	7	8	7.33333
1410	Sulfhydryl oxidase 2 OS=Mus musculus GN=Qsox2 PE=1 SV=1	Q3TMX7	QSOX2_MOUSE	78 kDa	MOUSE	8	8	7	7.66667	9	9	7	8.33333
1411	UPF0577 protein KIAA1324-like homolog OS=Mus musculus PE=1 SV=1	Q3UZV7	K132L_MOUSE	114 kDa	MOUSE	9	9	8	8.66667	8	8	9	8.33333
1412	5'-AMP-activated protein kinase catalytic subunit alpha-1 OS=Mus musculus GN=Prkaa1 PE=1 SV=2	Q5EG47	AAPK1_MOUSE	64 kDa	MOUSE	9	9	9	9	7	7	8	7.33333
1413	Caprin-1 OS=Mus musculus GN=Caprin1 PE=1 SV=2	Q60865	CAPR1_MOUSE	78 kDa	MOUSE	6	6	9	7	4	4	7	5
1414	E3 ubiquitin-protein ligase listerin OS=Mus musculus GN=Ltn1 PE=1 SV=3	Q6A009	LTN1_MOUSE	199 kDa	MOUSE	0	0	6	2	8	8	4	6.66667
1415	GTPase-activating protein and VPS9 domain-containing protein 1 OS=Mus musculus GN=Gapvd1 PE=1 SV=2	Q6PAR5	GAPD1_MOUSE	162 kDa	MOUSE	6	6	0	4	3	3	8	4.66667
1416	Protein DEK OS=Mus musculus GN=Dek PE=1 SV=1	Q7TNV0	DEK_MOUSE	43 kDa	MOUSE	9	9	6	8	8	8	3	6.33333
1417	SLIT-ROBO Rho GTPase-activating protein 3 OS=Mus musculus GN=Srgap3 PE=1 SV=1	Q812A2	SRGP3_MOUSE	124 kDa	MOUSE	5	5	9	6.33333	6	6	8	6.66667
1418	TBC1 domain family member 10B OS=Mus musculus GN=Tbc1d10b PE=1 SV=2	Q8BHL3	TB10B_MOUSE	87 kDa	MOUSE	7	7	5	6.33333	7	7	6	6.66667
1419	Casein kinase I isoform alpha OS=Mus musculus GN=Csnk1a1 PE=1 SV=2	Q8BK63	KC1A_MOUSE	39 kDa	MOUSE	3	3	7	4.33333	9	9	7	8.33333
1420	Cell adhesion molecule 2 OS=Mus musculus GN=Cadm2 PE=1 SV=2	Q8BLQ9	CADM2_MOUSE	48 kDa	MOUSE	6	6	3	5	6	6	9	7
1421	Sec1 family domain-containing protein 1 OS=Mus musculus GN=Scfd1 PE=1 SV=1	Q8BRF7	SCFD1_MOUSE	72 kDa	MOUSE	10	10	6	8.66667	16	11	6	11
1422	Translocation protein SEC62 OS=Mus musculus GN=Sec62 PE=1 SV=1	Q8BU14	SEC62_MOUSE	46 kDa	MOUSE	7	7	10	8	8	8	11	9
1423	NHL repeat-containing protein 2 OS=Mus musculus GN=Nhlrc2 PE=1 SV=1	Q8BZW8	NHLC2_MOUSE	78 kDa	MOUSE	10	10	7	9	12	10	8	10
1424	Protein FAM234A OS=Mus musculus GN=Fam234a PE=1 SV=1	Q8C0Z1	F234A_MOUSE	61 kDa	MOUSE	7	7	10	8	9	9	10	9.33333
1425	Constitutive coactivator of PPAR-gamma-like protein 2 OS=Mus musculus GN=Fam120c PE=1 SV=3	Q8C3F2	F120C_MOUSE	120 kDa	MOUSE	6	6	7	6.33333	6	6	9	7
1426	Ketosamine-3-kinase OS=Mus musculus GN=Fn3krp PE=1 SV=2	Q8K274	KT3K_MOUSE	34 kDa	MOUSE	6	6	6	6	8	8	6	7.33333
1427	NADH dehydrogenase [ubiquinone] iron-sulfur protein 8, mitochondrial OS=Mus musculus GN=Ndufs8 PE=1 SV=1	Q8K3J1	NDUS8_MOUSE	24 kDa	MOUSE	6	6	6	6	6	6	8	6.66667
1428	NAD(P)H-hydrate epimerase OS=Mus musculus GN=Naxe PE=1 SV=1	Q8K4Z3	NNRE_MOUSE	31 kDa	MOUSE	6	6	6	6	7	7	6	6.66667
1429	Monoacylglycerol lipase ABHD6 OS=Mus musculus GN=Abhd6 PE=1 SV=1	Q8R2Y0	ABHD6_MOUSE	38 kDa	MOUSE	8	8	6	7.33333	11	10	7	9.33333
1430	NADH dehydrogenase [ubiquinone] flavoprotein 1, mitochondrial OS=Mus musculus GN=Ndufv1 PE=1 SV=1	Q91YT0	NDUV1_MOUSE	51 kDa	MOUSE	9	9	8	8.66667	8	8	10	8.66667
1431	Trifunctional enzyme subunit beta, mitochondrial OS=Mus musculus GN=Hadhb PE=1 SV=1	Q99JY0	ECHB_MOUSE	51 kDa	MOUSE	8	8	9	8.33333	11	10	8	9.66667
1432	Serrate RNA effector molecule homolog OS=Mus musculus GN=Srrt PE=1 SV=1	Q99MR6	SRRT_MOUSE	100 kDa	MOUSE	6	6	8	6.66667	6	6	10	7.33333
1433	Cluster of Glia maturation factor beta OS=Mus musculus GN=Gmfb PE=1 SV=3	Q9CQI3	GMFB_MOUSE	17 kDa	MOUSE	9	9	6	8	11	10	6	9
1434	Cytochrome b-c1 complex subunit Rieske, mitochondrial OS=Mus musculus GN=Uqcrfs1 PE=1 SV=1	Q9CR68	UCRI_MOUSE	29 kDa	MOUSE	27	15	9	17	2	2	10	4.66667
1435	Glycerophosphodiester phosphodiesterase domain-containing protein 1 OS=Mus musculus GN=Gdpd1 PE=1 SV=1	Q9CRY7	GDPD1_MOUSE	36 kDa	MOUSE	10	10	29	16.3333	3	3	2	2.66667
1436	RNA 3'-terminal phosphate cyclase OS=Mus musculus GN=RtcA PE=1 SV=2	Q9D7H3	RTCA_MOUSE	39 kDa	MOUSE	8	8	10	8.66667	7	7	3	5.66667
1437	Bifunctional coenzyme A synthase OS=Mus musculus GN=Coasy PE=1 SV=2	Q9DBL7	COASY_MOUSE	62 kDa	MOUSE	11	11	8	10	13	10	7	10
1438	Protein phosphatase 1 regulatory subunit 12A OS=Mus musculus GN=Ppp1r12a PE=1 SV=2	Q9DBR7	MYPT1_MOUSE	115 kDa	MOUSE	5	5	10	6.66667	5	5	10	6.66667
1439	1,5-anhydro-D-fructose reductase OS=Mus musculus GN=Akr1e2 PE=1 SV=1	Q9DCT1	AKCL2_MOUSE	34 kDa	MOUSE	21	13	5	13	27	14	5	15.3333
1440	Ras-related protein Rab-13 OS=Mus musculus GN=Rab13 PE=1 SV=1	Q9DD03	RAB13_MOUSE	23 kDa	MOUSE	92	72	21	61.6667	75	42	28	48.3333
1441	Solute carrier family 23 member 2 OS=Mus musculus GN=Slc23a2 PE=1 SV=2	Q9EPR4	S23A2_MOUSE	70 kDa	MOUSE	9	9	90	36	7	7	75	29.6667
1442	Acidic leucine-rich nuclear phosphoprotein 32 family member B OS=Mus musculus GN=Anp32b PE=1 SV=1	Q9EST5	AN32B_MOUSE	31 kDa	MOUSE	20	13	9	14	14	10	7	10.3333
1443	Phospholipid scramblase 3 OS=Mus musculus GN=Plscr3 PE=1 SV=1	Q9JIZ9	PLS3_MOUSE	32 kDa	MOUSE	7	7	21	11.6667	5	5	10	6.66667
1444	Mevalonate kinase OS=Mus musculus GN=Mvk PE=1 SV=1	Q9R008	KIME_MOUSE	42 kDa	MOUSE	10	11	7	9.33333	5	5	5	5
1445	Eukaryotic translation initiation factor 4H OS=Mus musculus GN=Eif4h PE=1 SV=3	Q9WUK2	IF4H_MOUSE	27 kDa	MOUSE	7	7	10	8	7	7	5	6.33333
1446	Acid ceramidase OS=Mus musculus GN=Asah1 PE=1 SV=1	Q9WV54	ASAH1_MOUSE	45 kDa	MOUSE	8	8	7	7.66667	7	7	7	7
1447	Major facilitator superfamily domain-containing protein 1 OS=Mus musculus GN=Mfsd1 PE=1 SV=1	Q9DC37	MFSD1_MOUSE	51 kDa	MOUSE	10	10	8	9.33333	9	9	7	8.33333
1448	Tyrosine-protein kinase transmembrane receptor ROR2 OS=Mus musculus GN=Ror2 PE=1 SV=2	Q9Z138	ROR2_MOUSE	105 kDa	MOUSE	10	10	10	10	8	8	9	8.33333
1449	Transmembrane protein 106B OS=Mus musculus GN=Tmem106b PE=1 SV=1	Q80X71	T106B_MOUSE	31 kDa	MOUSE	7	7	10	8	10	10	8	9.33333
1450	Acyl-CoA-binding protein OS=Mus musculus GN=Dbi PE=1 SV=2	P31786	ACBP_MOUSE	10 kDa	MOUSE	10	10	7	9	12	10	10	10.6667
1451	Cluster of Plastin-3 OS=Mus musculus GN=Pls3 PE=1 SV=3	Q99K51	PLST_MOUSE	71 kDa	MOUSE	2	2	10	4.66667	8	8	10	8.66667
1452	Sodium/hydrogen exchanger 7 OS=Mus musculus GN=Slc9a7 PE=1 SV=1	Q8BLV3	SL9A7_MOUSE	80 kDa	MOUSE	10	10	2	7.33333	6	6	8	6.66667
1453	V-type proton ATPase 16 kDa proteolipid subunit OS=Mus musculus GN=Atp6v0c PE=1 SV=1	P63082	VATL_MOUSE	16 kDa	MOUSE	10	10	10	10	3	3	6	4
1454	Endoplasmic reticulum mannosyl-oligosaccharide 1,2-alpha-mannosidase OS=Mus musculus GN=Man1b1 PE=1 SV=1	A2AJ15	MA1B1_MOUSE	75 kDa	MOUSE	8	8	10	8.66667	11	10	3	8
1455	Methionine synthase OS=Mus musculus GN=Mtr PE=1 SV=1	A6H5Y3	METH_MOUSE	139 kDa	MOUSE	3	3	8	4.66667	8	8	10	8.66667
1456	Thyroid adenoma-associated protein homolog OS=Mus musculus GN=Thada PE=1 SV=1	A8C756	THADA_MOUSE	217 kDa	MOUSE	10	10	3	7.66667	6	6	8	6.66667
1457	Glutamate--cysteine ligase regulatory subunit OS=Mus musculus GN=Gclm PE=1 SV=1	O09172	GSH0_MOUSE	31 kDa	MOUSE	4	4	10	6	5	5	6	5.33333
1458	Dolichol-phosphate mannosyltransferase subunit 1 OS=Mus musculus GN=Dpm1 PE=1 SV=1	O70152	DPM1_MOUSE	29 kDa	MOUSE	7	7	4	6	7	7	5	6.33333
1459	cAMP-dependent protein kinase type II-beta regulatory subunit OS=Mus musculus GN=Prkar2b PE=1 SV=3	P31324	KAP3_MOUSE	46 kDa	MOUSE	31	16	7	18	21	12	7	13.3333
1460	Signal recognition particle receptor subunit beta OS=Mus musculus GN=Srprb PE=1 SV=1	P47758	SRPRB_MOUSE	30 kDa	MOUSE	8	8	32	16	9	9	23	13.6667
1461	DNA replication licensing factor MCM5 OS=Mus musculus GN=Mcm5 PE=1 SV=1	P49718	MCM5_MOUSE	82 kDa	MOUSE	2	2	8	4	8	8	9	8.33333
1462	Small nuclear ribonucleoprotein Sm D2 OS=Mus musculus GN=Snrpd2 PE=1 SV=1	P62317	SMD2_MOUSE	14 kDa	MOUSE	10	10	2	7.33333	7	7	8	7.33333
1463	Rho-related GTP-binding protein RhoB OS=Mus musculus GN=Rhob PE=1 SV=1	P62746	RHOB_MOUSE	22 kDa	MOUSE	62	31	10	34.3333	60	29	7	32
1464	Histidine triad nucleotide-binding protein 1 OS=Mus musculus GN=Hint1 PE=1 SV=3	P70349	HINT1_MOUSE	14 kDa	MOUSE	10	10	61	27	9	9	60	26
1465	DNA-dependent protein kinase catalytic subunit OS=Mus musculus GN=Prkdc PE=1 SV=3	P97313	PRKDC_MOUSE	471 kDa	MOUSE	0	0	10	3.33333	1	1	9	3.66667
1466	Cluster of Dihydropyrimidinase-related protein 1 OS=Mus musculus GN=Crmp1 PE=1 SV=1	P97427	DPYL1_MOUSE	62 kDa	MOUSE	57	28	0	28.3333	56	27	1	28
1467	Ras GTPase-activating protein-binding protein 1 OS=Mus musculus GN=G3bp1 PE=1 SV=1	P97855	G3BP1_MOUSE	52 kDa	MOUSE	10	10	57	25.6667	7	7	57	23.6667
1468	Short-chain specific acyl-CoA dehydrogenase, mitochondrial OS=Mus musculus GN=Acads PE=1 SV=2	Q07417	ACADS_MOUSE	45 kDa	MOUSE	5	5	10	6.66667	9	9	7	8.33333
1469	Hydroxyacyl-coenzyme A dehydrogenase, mitochondrial OS=Mus musculus GN=Hadh PE=1 SV=2	Q61425	HCDH_MOUSE	34 kDa	MOUSE	9	9	5	7.66667	7	7	9	7.66667
1470	U1 small nuclear ribonucleoprotein 70 kDa OS=Mus musculus GN=Snrnp70 PE=1 SV=2	Q62376	RU17_MOUSE	52 kDa	MOUSE	6	6	9	7	4	4	7	5
1471	Diacylglycerol kinase beta OS=Mus musculus GN=Dgkb PE=1 SV=2	Q6NS52	DGKB_MOUSE	90 kDa	MOUSE	3	3	6	4	6	6	4	5.33333
1472	Elongation factor Tu, mitochondrial OS=Mus musculus GN=Tufm PE=1 SV=1	Q8BFR5	EFTU_MOUSE	50 kDa	MOUSE	9	9	3	7	6	6	6	6
1473	Dephospho-CoA kinase domain-containing protein OS=Mus musculus GN=Dcakd PE=1 SV=1	Q8BHC4	DCAKD_MOUSE	26 kDa	MOUSE	10	10	9	9.66667	8	8	6	7.33333
1474	NEDD8-activating enzyme E1 regulatory subunit OS=Mus musculus GN=Nae1 PE=1 SV=1	Q8VBW6	ULA1_MOUSE	60 kDa	MOUSE	6	6	10	7.33333	6	6	8	6.66667
1475	Nucleoporin NDC1 OS=Mus musculus GN=Ndc1 PE=1 SV=1	Q8VCB1	NDC1_MOUSE	75 kDa	MOUSE	7	7	6	6.66667	7	7	6	6.66667
1476	Sideroflexin-5 OS=Mus musculus GN=Sfxn5 PE=1 SV=2	Q925N0	SFXN5_MOUSE	37 kDa	MOUSE	6	6	7	6.33333	10	10	7	9
1477	GTP-binding protein SAR1b OS=Mus musculus GN=Sar1b PE=1 SV=1	Q9CQC9	SAR1B_MOUSE	22 kDa	MOUSE	20	13	6	13	17	11	10	12.6667
1478	Endoplasmic reticulum-Golgi intermediate compartment protein 3 OS=Mus musculus GN=Ergic3 PE=1 SV=1	Q9CQE7	ERGI3_MOUSE	43 kDa	MOUSE	10	10	21	13.6667	5	5	11	7
1479	Protein SGT1 homolog OS=Mus musculus GN=Sugt1 PE=1 SV=3	Q9CX34	SGT1_MOUSE	38 kDa	MOUSE	7	7	10	8	3	3	5	3.66667
1480	Ethylmalonyl-CoA decarboxylase OS=Mus musculus GN=Echdc1 PE=1 SV=2	Q9D9V3	ECHD1_MOUSE	35 kDa	MOUSE	5	5	7	5.66667	7	7	3	5.66667
1481	NADH dehydrogenase [ubiquinone] 1 alpha subcomplex subunit 9, mitochondrial OS=Mus musculus GN=Ndufa9 PE=1 SV=2	Q9DC69	NDUA9_MOUSE	43 kDa	MOUSE	9	9	5	7.66667	11	10	7	9.33333
1482	Ribosome biogenesis protein BRX1 homolog OS=Mus musculus GN=Brix1 PE=1 SV=3	Q9DCA5	BRX1_MOUSE	41 kDa	MOUSE	4	4	9	5.66667	3	3	10	5.33333
1483	Pescadillo homolog OS=Mus musculus GN=Pes1 PE=1 SV=1	Q9EQ61	PESC_MOUSE	68 kDa	MOUSE	5	5	4	4.66667	4	4	3	3.66667
1484	Cluster of RNA-binding motif protein, X chromosome OS=Mus musculus GN=Rbmx PE=1 SV=1	Q9WV02	RBMX_MOUSE	42 kDa	MOUSE	6	6	5	5.66667	7	7	4	6
1485	Dipeptidyl aminopeptidase-like protein 6 OS=Mus musculus GN=Dpp6 PE=1 SV=1	Q9Z218	DPP6_MOUSE	91 kDa	MOUSE	2	2	6	3.33333	22	13	7	14
1486	TBC1 domain family member 4 OS=Mus musculus GN=Tbc1d4 PE=1 SV=2	Q8BYJ6	TBCD4_MOUSE	147 kDa	MOUSE	1	1	2	1.33333	2	2	24	9.33333
1487	Macrophage migration inhibitory factor OS=Mus musculus GN=Mif PE=1 SV=2	P34884	MIF_MOUSE	13 kDa	MOUSE	7	7	1	5	7	7	2	5.33333
1488	Small nuclear ribonucleoprotein E OS=Mus musculus GN=Snrpe PE=1 SV=1	P62305	RUXE_MOUSE	11 kDa	MOUSE	4	4	7	5	2	2	7	3.66667
1489	Secretory carrier-associated membrane protein 4 OS=Mus musculus GN=Scamp4 PE=1 SV=1	Q9JKV5	SCAM4_MOUSE	25 kDa	MOUSE	9	9	4	7.33333	6	6	2	4.66667
1491	Trafficking protein particle complex subunit 11 OS=Mus musculus GN=Trappc11 PE=1 SV=1	B2RXC1	TPC11_MOUSE	128 kDa	MOUSE	5	5	1	3.66667	8	8	0	5.33333
1492	Importin subunit alpha-4 OS=Mus musculus GN=Kpna3 PE=1 SV=1	O35344	IMA4_MOUSE	58 kDa	MOUSE	20	13	5	12.6667	17	11	8	12
1493	Bone morphogenetic protein receptor type-2 OS=Mus musculus GN=Bmpr2 PE=1 SV=1	O35607	BMPR2_MOUSE	115 kDa	MOUSE	6	6	21	11	6	6	11	7.66667
1494	Cluster of Protein lin-7 homolog C OS=Mus musculus GN=Lin7c PE=1 SV=2	O88952	LIN7C_MOUSE	22 kDa	MOUSE	9	9	6	8	6	6	6	6
1495	Aminoacyl tRNA synthase complex-interacting multifunctional protein 1 OS=Mus musculus GN=Aimp1 PE=1 SV=2	P31230	AIMP1_MOUSE	34 kDa	MOUSE	6	6	9	7	8	8	6	7.33333
1496	Tyrosine-protein kinase CSK OS=Mus musculus GN=Csk PE=1 SV=2	P41241	CSK_MOUSE	51 kDa	MOUSE	3	3	6	4	7	7	8	7.33333
1497	Cellular nucleic acid-binding protein OS=Mus musculus GN=Cnbp PE=1 SV=2	P53996	CNBP_MOUSE	20 kDa	MOUSE	9	9	3	7	11	10	7	9.33333
1498	Tubulin gamma-1 chain OS=Mus musculus GN=Tubg1 PE=1 SV=1	P83887	TBG1_MOUSE	51 kDa	MOUSE	8	8	9	8.33333	8	8	10	8.66667
1499	Peroxiredoxin-5, mitochondrial OS=Mus musculus GN=Prdx5 PE=1 SV=2	P99029	PRDX5_MOUSE	22 kDa	MOUSE	9	9	8	8.66667	9	9	8	8.66667
1500	Phosphatidylinositol 4-kinase type 2-alpha OS=Mus musculus GN=Pi4k2a PE=1 SV=1	Q2TBE6	P4K2A_MOUSE	54 kDa	MOUSE	6	6	9	7	9	9	9	9
1501	Protein tweety homolog 2 OS=Mus musculus GN=Ttyh2 PE=1 SV=1	Q3TH73	TTYH2_MOUSE	59 kDa	MOUSE	7	7	6	6.66667	7	7	9	7.66667
1502	Glutathione S-transferase theta-1 OS=Mus musculus GN=Gstt1 PE=1 SV=4	Q64471	GSTT1_MOUSE	27 kDa	MOUSE	6	6	7	6.33333	3	3	7	4.33333
1503	Complement component receptor 1-like protein OS=Mus musculus GN=Cr1l PE=1 SV=1	Q64735	CR1L_MOUSE	54 kDa	MOUSE	9	9	6	8	7	7	3	5.66667
1504	Repulsive guidance molecule A OS=Mus musculus GN=Rgma PE=1 SV=1	Q6PCX7	RGMA_MOUSE	50 kDa	MOUSE	2	2	9	4.33333	9	9	7	8.33333
1505	Palmitoyltransferase ZDHHC17 OS=Mus musculus GN=Zdhhc17 PE=1 SV=2	Q80TN5	ZDH17_MOUSE	73 kDa	MOUSE	9	9	2	6.66667	3	3	9	5
1506	MOB kinase activator 1B OS=Mus musculus GN=Mob1b PE=1 SV=3	Q8BPB0	MOB1B_MOUSE (+1)	25 kDa	MOUSE	10	10	9	9.66667	7	7	3	5.66667
1507	NmrA-like family domain-containing protein 1 OS=Mus musculus GN=Nmral1 PE=1 SV=1	Q8K2T1	NMRL1_MOUSE	34 kDa	MOUSE	10	10	10	10	3	3	7	4.33333
1508	Phosphoribosyl pyrophosphate synthase-associated protein 2 OS=Mus musculus GN=Prpsap2 PE=1 SV=1	Q8R574	KPRB_MOUSE	41 kDa	MOUSE	19	13	10	14	5	5	3	4.33333
1509	Translocation protein SEC63 homolog OS=Mus musculus GN=Sec63 PE=1 SV=4	Q8VHE0	SEC63_MOUSE	88 kDa	MOUSE	4	4	21	9.66667	18	12	5	11.6667
1510	Bifunctional UDP-N-acetylglucosamine 2-epimerase/N-acetylmannosamine kinase OS=Mus musculus GN=Gne PE=1 SV=1	Q91WG8	GLCNE_MOUSE	79 kDa	MOUSE	7	7	4	6	9	9	20	12.6667
1511	Flavin reductase (NADPH) OS=Mus musculus GN=Blvrb PE=1 SV=3	Q923D2	BLVRB_MOUSE	22 kDa	MOUSE	9	9	7	8.33333	7	7	9	7.66667
1512	Methylthioribose-1-phosphate isomerase OS=Mus musculus GN=Mri1 PE=1 SV=1	Q9CQT1	MTNA_MOUSE	39 kDa	MOUSE	8	8	9	8.33333	8	8	7	7.66667
1513	26S proteasome non-ATPase regulatory subunit 9 OS=Mus musculus GN=Psmd9 PE=1 SV=1	Q9CR00	PSMD9_MOUSE	25 kDa	MOUSE	7	7	8	7.33333	8	8	8	8
1514	NSFL1 cofactor p47 OS=Mus musculus GN=Nsfl1c PE=1 SV=1	Q9CZ44	NSF1C_MOUSE	41 kDa	MOUSE	5	5	7	5.66667	6	6	8	6.66667
1515	Eukaryotic translation elongation factor 1 epsilon-1 OS=Mus musculus GN=Eef1e1 PE=1 SV=1	Q9D1M4	MCA3_MOUSE	20 kDa	MOUSE	10	10	5	8.33333	6	6	6	6
1516	ER membrane protein complex subunit 7 OS=Mus musculus GN=Emc7 PE=1 SV=1	Q9EP72	EMC7_MOUSE	26 kDa	MOUSE	8	8	10	8.66667	8	8	6	7.33333
1517	WD repeat-containing protein 61 OS=Mus musculus GN=Wdr61 PE=1 SV=1	Q9ERF3	WDR61_MOUSE	34 kDa	MOUSE	7	7	8	7.33333	8	8	8	8
1518	Ubiquitin conjugation factor E4 B OS=Mus musculus GN=Ube4b PE=1 SV=3	Q9ES00	UBE4B_MOUSE	133 kDa	MOUSE	4	4	7	5	15	11	8	11.3333
1519	40S ribosomal protein S28 OS=Mus musculus GN=Rps28 PE=1 SV=1	P62858	RS28_MOUSE	8 kDa	MOUSE	9	9	4	7.33333	11	10	11	10.6667
1520	Etoposide-induced protein 2.4 OS=Mus musculus GN=Ei24 PE=1 SV=3	Q61070	EI24_MOUSE	39 kDa	MOUSE	9	9	9	9	4	4	10	6
1521	Transmembrane protein 176A OS=Mus musculus GN=Tmem176a PE=1 SV=2	Q9DCS1	T176A_MOUSE	27 kDa	MOUSE	8	8	9	8.33333	10	10	4	8
1522	Cluster of DENN domain-containing protein 5A OS=Mus musculus GN=Dennd5a PE=1 SV=1	Q6PAL8	DEN5A_MOUSE	147 kDa	MOUSE	2	2	8	4	3	3	10	5.33333
1523	WW domain-binding protein 2 OS=Mus musculus GN=Wbp2 PE=1 SV=1	P97765	WBP2_MOUSE	28 kDa	MOUSE	5	5	2	4	8	8	3	6.33333
1525	Cluster of Transcription activator BRG1 OS=Mus musculus GN=Smarca4 PE=1 SV=1	Q3TKT4	SMCA4_MOUSE	181 kDa	MOUSE	0	0	0	0	3	3	1	2.33333
1526	Vesicle-trafficking protein SEC22b OS=Mus musculus GN=Sec22b PE=1 SV=3	O08547	SC22B_MOUSE	25 kDa	MOUSE	8	8	0	5.33333	7	7	3	5.66667
1527	Polypeptide N-acetylgalactosaminyltransferase 1 OS=Mus musculus GN=Galnt1 PE=1 SV=1	O08912	GALT1_MOUSE	64 kDa	MOUSE	3	3	8	4.66667	9	9	7	8.33333
1528	26S proteasome non-ATPase regulatory subunit 4 OS=Mus musculus GN=Psmd4 PE=1 SV=1	O35226	PSMD4_MOUSE	41 kDa	MOUSE	7	7	3	5.66667	7	7	9	7.66667
1529	Heme oxygenase 2 OS=Mus musculus GN=Hmox2 PE=1 SV=1	O70252	HMOX2_MOUSE	36 kDa	MOUSE	6	6	7	6.33333	8	8	7	7.66667
1530	Ras-related protein Rab-22A OS=Mus musculus GN=Rab22a PE=1 SV=2	P35285	RB22A_MOUSE	22 kDa	MOUSE	34	17	6	19	28	14	8	16.6667
1531	Guanine nucleotide-binding protein subunit beta-5 OS=Mus musculus GN=Gnb5 PE=1 SV=1	P62881	GBB5_MOUSE	44 kDa	MOUSE	10	10	36	18.6667	8	8	29	15
1532	Retinol-binding protein 1 OS=Mus musculus GN=Rbp1 PE=1 SV=2	Q00915	RET1_MOUSE	16 kDa	MOUSE	10	10	10	10	6	6	8	6.66667
1533	Cluster of Nuclear factor 1 A-type OS=Mus musculus GN=Nfia PE=1 SV=1	Q02780	NFIA_MOUSE	59 kDa	MOUSE	8	8	10	8.66667	8	8	6	7.33333
1534	Rho guanine nucleotide exchange factor 40 OS=Mus musculus GN=Arhgef40 PE=1 SV=1	Q3UPH7	ARH40_MOUSE	165 kDa	MOUSE	0	0	8	2.66667	5	5	8	6
1535	Leucine-rich repeat-containing protein 47 OS=Mus musculus GN=Lrrc47 PE=1 SV=1	Q505F5	LRC47_MOUSE	64 kDa	MOUSE	6	6	0	4	9	9	5	7.66667
1536	Protein farnesyltransferase/geranylgeranyltransferase type-1 subunit alpha OS=Mus musculus GN=Fnta PE=1 SV=1	Q61239	FNTA_MOUSE	44 kDa	MOUSE	2	2	6	3.33333	5	5	9	6.33333
1537	Eukaryotic translation initiation factor 4 gamma 2 OS=Mus musculus GN=Eif4g2 PE=1 SV=2	Q62448	IF4G2_MOUSE	102 kDa	MOUSE	7	7	2	5.33333	3	3	5	3.66667
1538	Amine oxidase [flavin-containing] A OS=Mus musculus GN=Maoa PE=1 SV=3	Q64133	AOFA_MOUSE	60 kDa	MOUSE	7	7	7	7	5	5	3	4.33333
1539	N-alpha-acetyltransferase 50 OS=Mus musculus GN=Naa50 PE=1 SV=1	Q6PGB6	NAA50_MOUSE	19 kDa	MOUSE	9	9	7	8.33333	7	7	5	6.33333
1540	Nuclear pore complex protein Nup93 OS=Mus musculus GN=Nup93 PE=1 SV=1	Q8BJ71	NUP93_MOUSE	93 kDa	MOUSE	6	6	9	7	7	7	7	7
1541	Prenylcysteine oxidase-like OS=Mus musculus GN=Pcyox1l PE=1 SV=1	Q8C7K6	PCYXL_MOUSE	55 kDa	MOUSE	7	7	6	6.66667	9	9	7	8.33333
1542	Cluster of E3 ubiquitin-protein ligase Itchy OS=Mus musculus GN=Itch PE=1 SV=2	Q8C863	ITCH_MOUSE	99 kDa	MOUSE	6	6	7	6.33333	8	8	9	8.33333
1543	Exocyst complex component 1 OS=Mus musculus GN=Exoc1 PE=1 SV=4	Q8R3S6	EXOC1_MOUSE	102 kDa	MOUSE	1	1	6	2.66667	4	4	8	5.33333
1544	CDP-diacylglycerol--inositol 3-phosphatidyltransferase OS=Mus musculus GN=Cdipt PE=1 SV=1	Q8VDP6	CDIPT_MOUSE	24 kDa	MOUSE	10	11	1	7.33333	7	7	4	6
1545	Cullin-7 OS=Mus musculus GN=Cul7 PE=1 SV=2	Q8VE73	CUL7_MOUSE	192 kDa	MOUSE	3	3	10	5.33333	6	6	7	6.33333
1546	Heterogeneous nuclear ribonucleoprotein L-like OS=Mus musculus GN=Hnrnpll PE=1 SV=3	Q921F4	HNRLL_MOUSE	64 kDa	MOUSE	2	2	3	2.33333	8	8	6	7.33333
1547	1,4-alpha-glucan-branching enzyme OS=Mus musculus GN=Gbe1 PE=1 SV=1	Q9D6Y9	GLGB_MOUSE	80 kDa	MOUSE	6	6	2	4.66667	7	7	8	7.33333
1548	ATP synthase subunit O, mitochondrial OS=Mus musculus GN=Atp5o PE=1 SV=1	Q9DB20	ATPO_MOUSE	23 kDa	MOUSE	7	7	6	6.66667	5	5	7	5.66667
1549	DnaJ homolog subfamily C member 10 OS=Mus musculus GN=Dnajc10 PE=1 SV=2	Q9DC23	DJC10_MOUSE	91 kDa	MOUSE	5	5	7	5.66667	9	9	5	7.66667
1550	NIF3-like protein 1 OS=Mus musculus GN=Nif3l1 PE=1 SV=4	Q9EQ80	NIF3L_MOUSE	42 kDa	MOUSE	3	3	5	3.66667	8	8	9	8.33333
1551	Proteasomal ubiquitin receptor ADRM1 OS=Mus musculus GN=Adrm1 PE=1 SV=2	Q9JKV1	ADRM1_MOUSE	42 kDa	MOUSE	6	6	3	5	8	8	8	8
1552	Potassium voltage-gated channel subfamily D member 3 OS=Mus musculus GN=Kcnd3 PE=1 SV=1	Q9Z0V1	KCND3_MOUSE	73 kDa	MOUSE	6	6	6	6	8	8	8	8
1553	Small nuclear ribonucleoprotein Sm D3 OS=Mus musculus GN=Snrpd3 PE=1 SV=1	P62320	SMD3_MOUSE	14 kDa	MOUSE	8	8	6	7.33333	5	5	8	6
1554	Platelet-activating factor acetylhydrolase IB subunit beta OS=Mus musculus GN=Pafah1b2 PE=1 SV=2	Q61206	PA1B2_MOUSE	26 kDa	MOUSE	7	7	8	7.33333	8	8	5	7
1555	Ran-binding protein 3 OS=Mus musculus GN=Ranbp3 PE=1 SV=2	Q9CT10	RANB3_MOUSE	53 kDa	MOUSE	7	7	7	7	16	11	8	11.6667
1556	Ubiquitin carboxyl-terminal hydrolase 12 OS=Mus musculus GN=Usp12 PE=2 SV=2	Q9D9M2	UBP12_MOUSE	43 kDa	MOUSE	6	6	7	6.33333	10	10	11	10.3333
1557	Serine-protein kinase ATM OS=Mus musculus GN=Atm PE=1 SV=2	Q62388	ATM_MOUSE	349 kDa	MOUSE	0	0	6	2	2	2	10	4.66667
1558	Histone H2A.Z OS=Mus musculus GN=H2afz PE=1 SV=2	P0C0S6	H2AZ_MOUSE (+1)	14 kDa	MOUSE	64	33	0	32.3333	67	36	2	35
1559	Roundabout homolog 2 OS=Mus musculus GN=Robo2 PE=1 SV=2	Q7TPD3	ROBO2_MOUSE	161 kDa	MOUSE	0	0	63	21	1	1	68	23.3333
1560	Vitamin K epoxide reductase complex subunit 1-like protein 1 OS=Mus musculus GN=Vkorc1l1 PE=1 SV=1	Q6TEK5	VKORL_MOUSE	20 kDa	MOUSE	7	7	0	4.66667	8	8	1	5.66667
1561	Dipeptidyl peptidase 1 OS=Mus musculus GN=Ctsc PE=1 SV=1	P97821	CATC_MOUSE	52 kDa	MOUSE	1	1	7	3	2	2	8	4
1562	Integrator complex subunit 7 OS=Mus musculus GN=Ints7 PE=1 SV=1	Q7TQK1	INT7_MOUSE	107 kDa	MOUSE	0	0	1	0.333333	1	1	2	1.33333
1564	Oligosaccharyltransferase complex subunit OSTC OS=Mus musculus GN=Ostc PE=1 SV=1	Q78XF5	OSTC_MOUSE	17 kDa	MOUSE	9	9	3	7	9	9	2	6.66667
1566	Cathepsin B OS=Mus musculus GN=Ctsb PE=1 SV=2	P10605	CATB_MOUSE	37 kDa	MOUSE	4	4	4	4	9	9	6	8
1567	Mannosyl-oligosaccharide 1,2-alpha-mannosidase IB OS=Mus musculus GN=Man1a2 PE=1 SV=1	P39098	MA1A2_MOUSE	73 kDa	MOUSE	8	8	4	6.66667	6	6	9	7
1568	Dual specificity mitogen-activated protein kinase kinase 4 OS=Mus musculus GN=Map2k4 PE=1 SV=2	P47809	MP2K4_MOUSE	44 kDa	MOUSE	3	3	8	4.66667	3	3	6	4
1569	Thiosulfate sulfurtransferase OS=Mus musculus GN=Tst PE=1 SV=3	P52196	THTR_MOUSE	33 kDa	MOUSE	7	7	3	5.66667	5	5	3	4.33333
1570	Ubiquitin-conjugating enzyme E2 K OS=Mus musculus GN=Ube2k PE=1 SV=3	P61087	UBE2K_MOUSE	22 kDa	MOUSE	10	11	7	9.33333	5	5	5	5
1571	Abl interactor 2 OS=Mus musculus GN=Abi2 PE=1 SV=1	P62484	ABI2_MOUSE	49 kDa	MOUSE	10	11	10	10.3333	6	6	5	5.66667
1572	Dual specificity mitogen-activated protein kinase kinase 6 OS=Mus musculus GN=Map2k6 PE=1 SV=1	P70236	MP2K6_MOUSE	37 kDa	MOUSE	1	1	10	4	3	3	6	4
1573	Neurogenic locus notch homolog protein 1 OS=Mus musculus GN=Notch1 PE=1 SV=3	Q01705	NOTC1_MOUSE	271 kDa	MOUSE	4	4	1	3	8	8	3	6.33333
1574	Triple functional domain protein OS=Mus musculus GN=Trio PE=1 SV=3	Q0KL02	TRIO_MOUSE	348 kDa	MOUSE	2	2	4	2.66667	4	4	8	5.33333
1575	FERM domain-containing protein 8 OS=Mus musculus GN=Frmd8 PE=1 SV=2	Q3UFK8	FRMD8_MOUSE	52 kDa	MOUSE	2	2	2	2	5	5	4	4.66667
1576	Luc7-like protein 3 OS=Mus musculus GN=Luc7l3 PE=1 SV=1	Q5SUF2	LC7L3_MOUSE	51 kDa	MOUSE	7	7	2	5.33333	7	7	5	6.33333
1577	Probable cation-transporting ATPase 13A3 OS=Mus musculus GN=Atp13a3 PE=1 SV=1	Q5XF89	AT133_MOUSE	137 kDa	MOUSE	6	6	7	6.33333	4	4	7	5
1578	Serum paraoxonase/arylesterase 2 OS=Mus musculus GN=Pon2 PE=1 SV=2	Q62086	PON2_MOUSE	40 kDa	MOUSE	7	7	6	6.66667	7	7	4	6
1579	Sorbitol dehydrogenase OS=Mus musculus GN=Sord PE=1 SV=3	Q64442	DHSO_MOUSE	38 kDa	MOUSE	4	4	7	5	3	3	7	4.33333
1580	Switch-associated protein 70 OS=Mus musculus GN=Swap70 PE=1 SV=2	Q6A028	SWP70_MOUSE	69 kDa	MOUSE	6	6	4	5.33333	5	5	3	4.33333
1581	GPI transamidase component PIG-S OS=Mus musculus GN=Pigs PE=1 SV=3	Q6PD26	PIGS_MOUSE	62 kDa	MOUSE	4	4	6	4.66667	10	10	5	8.33333
1582	ATP-dependent RNA helicase DHX29 OS=Mus musculus GN=Dhx29 PE=1 SV=1	Q6PGC1	DHX29_MOUSE	154 kDa	MOUSE	3	3	4	3.33333	6	6	10	7.33333
1583	F-box only protein 2 OS=Mus musculus GN=Fbxo2 PE=1 SV=1	Q80UW2	FBX2_MOUSE	34 kDa	MOUSE	4	4	3	3.66667	10	10	6	8.66667
1584	Calcium-binding mitochondrial carrier protein Aralar1 OS=Mus musculus GN=Slc25a12 PE=1 SV=1	Q8BH59	CMC1_MOUSE	75 kDa	MOUSE	6	6	4	5.33333	2	2	10	4.66667
1585	Pumilio homolog 3 OS=Mus musculus GN=Pum3 PE=1 SV=2	Q8BKS9	PUM3_MOUSE	73 kDa	MOUSE	3	3	6	4	7	7	2	5.33333
1586	Metallo-beta-lactamase domain-containing protein 2 OS=Mus musculus GN=Mblac2 PE=1 SV=2	Q8BL86	MBLC2_MOUSE	31 kDa	MOUSE	3	3	3	3	6	6	7	6.33333
1587	Inorganic pyrophosphatase 2, mitochondrial OS=Mus musculus GN=Ppa2 PE=1 SV=1	Q91VM9	IPYR2_MOUSE	38 kDa	MOUSE	0	0	3	1	5	5	6	5.33333
1588	Glyoxylate reductase/hydroxypyruvate reductase OS=Mus musculus GN=Grhpr PE=1 SV=1	Q91Z53	GRHPR_MOUSE	35 kDa	MOUSE	6	6	0	4	9	9	5	7.66667
1589	T-cell immunomodulatory protein OS=Mus musculus GN=Itfg1 PE=1 SV=2	Q99KW9	TIP_MOUSE	67 kDa	MOUSE	4	4	6	4.66667	15	11	9	11.6667
1590	Cluster of E3 ubiquitin-protein ligase MGRN1 OS=Mus musculus GN=Mgrn1 PE=1 SV=2	Q9D074	MGRN1_MOUSE	58 kDa	MOUSE	9	9	4	7.33333	8	8	11	9
1591	Phosphomevalonate kinase OS=Mus musculus GN=Pmvk PE=1 SV=3	Q9D1G2	PMVK_MOUSE	22 kDa	MOUSE	10	10	9	9.66667	5	5	8	6
1592	Interferon-inducible double-stranded RNA-dependent protein kinase activator A OS=Mus musculus GN=Prkra PE=1 SV=1	Q9WTX2	PRKRA_MOUSE	34 kDa	MOUSE	7	7	10	8	4	4	5	4.33333
1593	Actin-like protein 6A OS=Mus musculus GN=Actl6a PE=1 SV=2	Q9Z2N8	ACL6A_MOUSE	47 kDa	MOUSE	9	9	7	8.33333	7	7	4	6
1594	Peptidyl-prolyl cis-trans isomerase FKBP1A OS=Mus musculus GN=Fkbp1a PE=1 SV=2	P26883	FKB1A_MOUSE	12 kDa	MOUSE	9	9	9	9	8	8	7	7.66667
1595	ER membrane protein complex subunit 10 OS=Mus musculus GN=Emc10 PE=2 SV=2	Q3TAS6	EMC10_MOUSE	27 kDa	MOUSE	4	4	9	5.66667	6	6	8	6.66667
1596	DnaJ homolog subfamily C member 5 OS=Mus musculus GN=Dnajc5 PE=1 SV=1	P60904	DNJC5_MOUSE	22 kDa	MOUSE	4	4	4	4	2	2	6	3.33333
1597	Pyruvate kinase PKLR OS=Mus musculus GN=Pklr PE=1 SV=1	P53657	KPYR_MOUSE	62 kDa	MOUSE	50	24	4	26	52	25	2	26.3333
1598	DAZ-associated protein 1 OS=Mus musculus GN=Dazap1 PE=1 SV=2	Q9JII5	DAZP1_MOUSE	43 kDa	MOUSE	2	2	50	18	3	3	55	20.3333
1599	Cluster of Microtubule-associated protein 1B OS=Mus musculus GN=Map1b PE=1 SV=2	P14873	MAP1B_MOUSE	270 kDa	MOUSE	1	1	2	1.33333	5	5	3	4.33333
1601	Cluster of Kinesin-like protein KIF21B OS=Mus musculus GN=Kif21b PE=1 SV=2	Q9QXL1	KI21B_MOUSE	186 kDa	MOUSE	0	0	4	1.33333	2	2	2	2
1602	Cluster of Regulator of G-protein signaling 6 OS=Mus musculus GN=Rgs6 PE=1 SV=2	Q9Z2H2	RGS6_MOUSE	55 kDa	MOUSE	5	5	0	3.33333	0	0	2	0.666667
1603	Myc box-dependent-interacting protein 1 OS=Mus musculus GN=Bin1 PE=1 SV=1	O08539	BIN1_MOUSE	64 kDa	MOUSE	3	3	5	3.66667	4	4	0	2.66667
1604	RNA-binding protein 3 OS=Mus musculus GN=Rbm3 PE=1 SV=1	O89086	RBM3_MOUSE	17 kDa	MOUSE	8	8	3	6.33333	3	3	4	3.33333
1605	Adenine phosphoribosyltransferase OS=Mus musculus GN=Aprt PE=1 SV=2	P08030	APT_MOUSE	20 kDa	MOUSE	9	9	8	8.66667	5	5	3	4.33333
1606	Delta-aminolevulinic acid dehydratase OS=Mus musculus GN=Alad PE=1 SV=1	P10518	HEM2_MOUSE	36 kDa	MOUSE	5	5	9	6.33333	3	3	5	3.66667
1607	Low-density lipoprotein receptor OS=Mus musculus GN=Ldlr PE=1 SV=2	P35951	LDLR_MOUSE	95 kDa	MOUSE	3	3	5	3.66667	8	8	3	6.33333
1608	Huntingtin OS=Mus musculus GN=Htt PE=1 SV=2	P42859	HD_MOUSE	345 kDa	MOUSE	2	2	3	2.33333	4	4	8	5.33333
1609	V-type proton ATPase subunit D OS=Mus musculus GN=Atp6v1d PE=1 SV=1	P57746	VATD_MOUSE	28 kDa	MOUSE	5	5	2	4	8	8	4	6.66667
1610	Monocarboxylate transporter 4 OS=Mus musculus GN=Slc16a3 PE=1 SV=1	P57787	MOT4_MOUSE	50 kDa	MOUSE	6	6	5	5.66667	4	4	8	5.33333
1611	Pyridoxal phosphate phosphatase OS=Mus musculus GN=Pdxp PE=1 SV=1	P60487	PLPP_MOUSE	32 kDa	MOUSE	6	6	6	6	8	8	4	6.66667
1612	Serine/threonine-protein phosphatase 4 catalytic subunit OS=Mus musculus GN=Ppp4c PE=1 SV=2	P97470	PP4C_MOUSE	35 kDa	MOUSE	20	13	6	13	14	10	8	10.6667
1613	Syntaxin-2 OS=Mus musculus GN=Stx2 PE=1 SV=1	Q00262	STX2_MOUSE	33 kDa	MOUSE	6	6	21	11	5	5	10	6.66667
1614	Transmembrane emp24 domain-containing protein 1 OS=Mus musculus GN=Tmed1 PE=1 SV=1	Q3V009	TMED1_MOUSE	25 kDa	MOUSE	5	5	6	5.33333	8	8	5	7
1615	Ras-related protein Rab-34 OS=Mus musculus GN=Rab34 PE=1 SV=2	Q64008	RAB34_MOUSE	29 kDa	MOUSE	2	2	5	3	8	8	8	8
1616	RNA-binding protein Raly OS=Mus musculus GN=Raly PE=1 SV=3	Q64012	RALY_MOUSE	33 kDa	MOUSE	5	5	2	4	8	8	8	8
1617	Uncharacterized family 31 glucosidase KIAA1161 OS=Mus musculus GN=Kiaa1161 PE=1 SV=2	Q69ZQ1	K1161_MOUSE	81 kDa	MOUSE	9	9	5	7.66667	5	5	8	6
1618	BTB/POZ domain-containing protein KCTD12 OS=Mus musculus GN=Kctd12 PE=1 SV=1	Q6WVG3	KCD12_MOUSE	36 kDa	MOUSE	3	3	9	5	15	11	5	10.3333
1619	Multivesicular body subunit 12A OS=Mus musculus GN=Mvb12a PE=1 SV=1	Q78HU3	MB12A_MOUSE	29 kDa	MOUSE	7	7	3	5.66667	5	5	11	7
1620	Mitochondrial carrier homolog 2 OS=Mus musculus GN=Mtch2 PE=1 SV=1	Q791V5	MTCH2_MOUSE	33 kDa	MOUSE	5	5	7	5.66667	6	6	5	5.66667
1621	Ras-related GTP-binding protein A OS=Mus musculus GN=Rraga PE=1 SV=1	Q80X95	RRAGA_MOUSE	37 kDa	MOUSE	6	6	5	5.66667	7	7	6	6.66667
1622	Phosphatidylinositol 5-phosphate 4-kinase type-2 beta OS=Mus musculus GN=Pip4k2b PE=1 SV=1	Q80XI4	PI42B_MOUSE	47 kDa	MOUSE	16	12	6	11.3333	13	10	7	10
1623	Coronin-2B OS=Mus musculus GN=Coro2b PE=1 SV=2	Q8BH44	COR2B_MOUSE	55 kDa	MOUSE	5	5	16	8.66667	7	7	10	8
1624	Cytoskeleton-associated protein 4 OS=Mus musculus GN=Ckap4 PE=1 SV=2	Q8BMK4	CKAP4_MOUSE	64 kDa	MOUSE	6	6	5	5.66667	8	8	7	7.66667
1625	CLIP-associating protein 2 OS=Mus musculus GN=Clasp2 PE=1 SV=1	Q8BRT1	CLAP2_MOUSE	141 kDa	MOUSE	6	6	6	6	7	7	8	7.33333
1626	N-alpha-acetyltransferase 25, NatB auxiliary subunit OS=Mus musculus GN=Naa25 PE=1 SV=1	Q8BWZ3	NAA25_MOUSE	112 kDa	MOUSE	6	6	6	6	6	6	7	6.33333
1627	BRI3-binding protein OS=Mus musculus GN=Bri3bp PE=1 SV=1	Q8BXV2	BRI3B_MOUSE	28 kDa	MOUSE	8	8	6	7.33333	5	5	6	5.33333
1628	UDP-N-acetylglucosamine--peptide N-acetylglucosaminyltransferase 110 kDa subunit OS=Mus musculus GN=Ogt PE=1 SV=2	Q8CGY8	OGT1_MOUSE	117 kDa	MOUSE	4	4	8	5.33333	9	9	5	7.66667
1629	Volume-regulated anion channel subunit LRRC8C OS=Mus musculus GN=Lrrc8c PE=1 SV=1	Q8R502	LRC8C_MOUSE	92 kDa	MOUSE	9	9	4	7.33333	16	11	9	12
1630	Long-chain-fatty-acid--CoA ligase 6 OS=Mus musculus GN=Acsl6 PE=1 SV=1	Q91WC3	ACSL6_MOUSE	78 kDa	MOUSE	7	7	9	7.66667	6	6	11	7.66667
1631	Vacuolar protein-sorting-associated protein 36 OS=Mus musculus GN=Vps36 PE=1 SV=1	Q91XD6	VPS36_MOUSE	44 kDa	MOUSE	6	6	7	6.33333	5	5	6	5.33333
1632	Nuclear receptor-binding protein OS=Mus musculus GN=Nrbp1 PE=1 SV=1	Q99J45	NRBP_MOUSE	60 kDa	MOUSE	8	8	6	7.33333	8	8	5	7
1633	GPI-anchor transamidase OS=Mus musculus GN=Pigk PE=1 SV=2	Q9CXY9	GPI8_MOUSE	45 kDa	MOUSE	3	3	8	4.66667	6	6	8	6.66667
1634	Low molecular weight phosphotyrosine protein phosphatase OS=Mus musculus GN=Acp1 PE=1 SV=3	Q9D358	PPAC_MOUSE	18 kDa	MOUSE	8	8	3	6.33333	8	8	6	7.33333
1635	Proteasome assembly chaperone 1 OS=Mus musculus GN=Psmg1 PE=1 SV=1	Q9JK23	PSMG1_MOUSE	33 kDa	MOUSE	5	5	8	6	6	6	8	6.66667
1636	UPF0160 protein MYG1, mitochondrial OS=Mus musculus GN=Myg1 PE=1 SV=1	Q9JK81	MYG1_MOUSE	43 kDa	MOUSE	5	5	5	5	6	6	6	6
1637	Protein-glutamine gamma-glutamyltransferase K OS=Mus musculus GN=Tgm1 PE=1 SV=2	Q9JLF6	TGM1_MOUSE	90 kDa	MOUSE	0	0	5	1.66667	25	14	6	15
1638	Serine protease HTRA1 OS=Mus musculus GN=Htra1 PE=1 SV=2	Q9R118	HTRA1_MOUSE	51 kDa	MOUSE	8	8	0	5.33333	5	5	27	12.3333
1639	Myotubularin-related protein 2 OS=Mus musculus GN=Mtmr2 PE=1 SV=3	Q9Z2D1	MTMR2_MOUSE	73 kDa	MOUSE	6	6	8	6.66667	9	9	5	7.66667
1640	Barrier-to-autointegration factor OS=Mus musculus GN=Banf1 PE=1 SV=1	O54962	BAF_MOUSE	10 kDa	MOUSE	8	8	6	7.33333	8	8	9	8.33333
1641	Tumor protein p53-inducible protein 11 OS=Mus musculus GN=Trp53i11 PE=1 SV=1	Q4QQM4	P5I11_MOUSE	21 kDa	MOUSE	8	8	8	8	5	5	8	6
1642	Cluster of KH domain-containing, RNA-binding, signal transduction-associated protein 1 OS=Mus musculus GN=Khdrbs1 PE=1 SV=2	Q60749	KHDR1_MOUSE	48 kDa	MOUSE	6	6	8	6.66667	5	5	5	5
1643	ER membrane protein complex subunit 4 OS=Mus musculus GN=Emc4 PE=1 SV=1	Q9CZX9	EMC4_MOUSE	20 kDa	MOUSE	9	9	6	8	6	6	5	5.66667
1644	Dystrobrevin alpha OS=Mus musculus GN=Dtna PE=1 SV=2	Q9D2N4	DTNA_MOUSE	84 kDa	MOUSE	7	7	9	7.66667	6	6	6	6
1645	Cluster of Syntaxin-1B OS=Mus musculus GN=Stx1b PE=1 SV=1	P61264	STX1B_MOUSE	33 kDa	MOUSE	7	7	7	7	6	6	6	6
1646	Vesicle-associated membrane protein-associated protein B OS=Mus musculus GN=Vapb PE=1 SV=3	Q9QY76	VAPB_MOUSE	27 kDa	MOUSE	8	8	7	7.66667	6	6	6	6
1647	Cystine/glutamate transporter OS=Mus musculus GN=Slc7a11 PE=1 SV=1	Q9WTR6	XCT_MOUSE	55 kDa	MOUSE	5	5	8	6	5	5	6	5.33333
1648	Cluster of Serine/threonine-protein kinase 25 OS=Mus musculus GN=Stk25 PE=1 SV=2	Q9Z2W1	STK25_MOUSE	48 kDa	MOUSE	1	1	5	2.33333	6	6	5	5.66667
1649	Hsp70-binding protein 1 OS=Mus musculus GN=Hspbp1 PE=1 SV=1	Q99P31	HPBP1_MOUSE	39 kDa	MOUSE	0	0	1	0.333333	2	2	6	3.33333
1650	Abnormal spindle-like microcephaly-associated protein homolog OS=Mus musculus GN=Aspm PE=2 SV=2	Q8CJ27	ASPM_MOUSE	364 kDa	MOUSE	0	0	0	0	1	1	2	1.33333
1651	G-protein coupled receptor 98 OS=Mus musculus GN=Gpr98 PE=2 SV=1	Q8VHN7	GPR98_MOUSE	687 kDa	MOUSE	1	1	0	0.666667	2	2	1	1.66667
1652	Cluster of Bone morphogenetic protein 1 OS=Mus musculus GN=Bmp1 PE=1 SV=2	P98063	BMP1_MOUSE	112 kDa	MOUSE	1	1	1	1	6	6	2	4.66667
1653	Insulin receptor-related protein OS=Mus musculus GN=Insrr PE=1 SV=2	Q9WTL4	INSRR_MOUSE	145 kDa	MOUSE	0	0	1	0.333333	5	5	6	5.33333
1654	Frizzled-9 OS=Mus musculus GN=Fzd9 PE=2 SV=1	Q9R216	FZD9_MOUSE	65 kDa	MOUSE	5	5	0	3.33333	4	4	5	4.33333
1655	D-dopachrome decarboxylase OS=Mus musculus GN=Ddt PE=1 SV=3	O35215	DOPD_MOUSE	13 kDa	MOUSE	8	8	5	7	6	6	4	5.33333
1656	Importin subunit alpha-3 OS=Mus musculus GN=Kpna4 PE=1 SV=1	O35343	IMA3_MOUSE	58 kDa	MOUSE	15	12	8	11.6667	8	8	6	7.33333
1657	Activated RNA polymerase II transcriptional coactivator p15 OS=Mus musculus GN=Sub1 PE=1 SV=3	P11031	TCP4_MOUSE	14 kDa	MOUSE	9	9	16	11.3333	5	5	8	6
1658	Fatty aldehyde dehydrogenase OS=Mus musculus GN=Aldh3a2 PE=1 SV=2	P47740	AL3A2_MOUSE	54 kDa	MOUSE	4	4	9	5.66667	4	4	5	4.33333
1659	Bis(5'-nucleosyl)-tetraphosphatase [asymmetrical] OS=Mus musculus GN=Nudt2 PE=1 SV=3	P56380	AP4A_MOUSE	17 kDa	MOUSE	9	9	4	7.33333	6	6	4	5.33333
1660	Rho GTPase-activating protein 5 OS=Mus musculus GN=Arhgap5 PE=1 SV=2	P97393	RHG05_MOUSE	172 kDa	MOUSE	2	2	9	4.33333	6	6	6	6
1661	Testis-expressed sequence 10 protein OS=Mus musculus GN=Tex10 PE=1 SV=1	Q3URQ0	TEX10_MOUSE	105 kDa	MOUSE	9	9	2	6.66667	3	3	6	4
1662	Chromobox protein homolog 5 OS=Mus musculus GN=Cbx5 PE=1 SV=1	Q61686	CBX5_MOUSE	22 kDa	MOUSE	9	9	9	9	3	3	3	3
1663	Serine/threonine-protein kinase OSR1 OS=Mus musculus GN=Oxsr1 PE=1 SV=1	Q6P9R2	OXSR1_MOUSE	58 kDa	MOUSE	5	5	9	6.33333	4	4	3	3.66667
1664	CLIP-associating protein 1 OS=Mus musculus GN=Clasp1 PE=1 SV=2	Q80TV8	CLAP1_MOUSE	169 kDa	MOUSE	4	4	5	4.33333	5	5	4	4.66667
1665	Mediator of RNA polymerase II transcription subunit 23 OS=Mus musculus GN=Med23 PE=1 SV=2	Q80YQ2	MED23_MOUSE	156 kDa	MOUSE	1	1	4	2	4	4	5	4.33333
1666	Anaphase-promoting complex subunit 5 OS=Mus musculus GN=Anapc5 PE=1 SV=1	Q8BTZ4	APC5_MOUSE	83 kDa	MOUSE	3	3	1	2.33333	6	6	4	5.33333
1667	Alkyldihydroxyacetonephosphate synthase, peroxisomal OS=Mus musculus GN=Agps PE=1 SV=1	Q8C0I1	ADAS_MOUSE	72 kDa	MOUSE	6	6	3	5	4	4	6	4.66667
1668	Acylamino-acid-releasing enzyme OS=Mus musculus GN=Apeh PE=1 SV=3	Q8R146	APEH_MOUSE	82 kDa	MOUSE	3	3	6	4	8	8	4	6.66667
1669	Lysophospholipid acyltransferase 2 OS=Mus musculus GN=Mboat2 PE=1 SV=1	Q8R3I2	MBOA2_MOUSE	59 kDa	MOUSE	6	6	3	5	4	4	8	5.33333
1670	GDP-fucose protein O-fucosyltransferase 2 OS=Mus musculus GN=Pofut2 PE=1 SV=1	Q8VHI3	OFUT2_MOUSE	49 kDa	MOUSE	0	0	6	2	3	3	4	3.33333
1671	NudC domain-containing protein 2 OS=Mus musculus GN=Nudcd2 PE=1 SV=1	Q9CQ48	NUDC2_MOUSE	18 kDa	MOUSE	7	7	0	4.66667	5	5	3	4.33333
1672	H/ACA ribonucleoprotein complex subunit 2 OS=Mus musculus GN=Nhp2 PE=1 SV=1	Q9CRB2	NHP2_MOUSE	17 kDa	MOUSE	9	9	7	8.33333	6	6	5	5.66667
1673	Serine/arginine-rich splicing factor 9 OS=Mus musculus GN=Srsf9 PE=1 SV=1	Q9D0B0	SRSF9_MOUSE	26 kDa	MOUSE	8	8	9	8.33333	0	0	6	2
1674	60S ribosomal protein L38 OS=Mus musculus GN=Rpl38 PE=1 SV=3	Q9JJI8	RL38_MOUSE	8 kDa	MOUSE	6	6	8	6.66667	7	7	0	4.66667
1675	Rab proteins geranylgeranyltransferase component A 1 OS=Mus musculus GN=Chm PE=1 SV=1	Q9QXG2	RAE1_MOUSE	74 kDa	MOUSE	3	3	6	4	4	4	7	5
1676	Pericentriolar material 1 protein OS=Mus musculus GN=Pcm1 PE=1 SV=2	Q9R0L6	PCM1_MOUSE	229 kDa	MOUSE	2	2	3	2.33333	6	6	4	5.33333
1677	Signal peptidase complex catalytic subunit SEC11A OS=Mus musculus GN=Sec11a PE=1 SV=1	Q9R0P6	SC11A_MOUSE	21 kDa	MOUSE	7	7	2	5.33333	7	7	6	6.66667
1678	AP-3 complex subunit beta-1 OS=Mus musculus GN=Ap3b1 PE=1 SV=2	Q9Z1T1	AP3B1_MOUSE	123 kDa	MOUSE	4	4	7	5	5	5	7	5.66667
1679	Caspase-3 OS=Mus musculus GN=Casp3 PE=1 SV=1	P70677	CASP3_MOUSE	31 kDa	MOUSE	6	6	4	5.33333	5	5	5	5
1680	Magnesium transporter protein 1 OS=Mus musculus GN=Magt1 PE=1 SV=1	Q9CQY5	MAGT1_MOUSE	38 kDa	MOUSE	0	0	6	2	6	6	5	5.66667
1681	Pleckstrin homology-like domain family A member 3 OS=Mus musculus GN=Phlda3 PE=1 SV=1	Q9WV95	PHLA3_MOUSE	14 kDa	MOUSE	6	6	0	4	6	6	6	6
1682	Abl interactor 1 OS=Mus musculus GN=Abi1 PE=1 SV=3	Q8CBW3	ABI1_MOUSE	52 kDa	MOUSE	6	6	6	6	5	5	6	5.33333
1683	WD repeat-containing protein 11 OS=Mus musculus GN=Wdr11 PE=1 SV=1	Q8K1X1	WDR11_MOUSE	136 kDa	MOUSE	4	4	6	4.66667	4	4	5	4.33333
1684	Opioid growth factor receptor OS=Mus musculus GN=Ogfr PE=1 SV=1	Q99PG2	OGFR_MOUSE	71 kDa	MOUSE	5	5	4	4.66667	4	4	4	4
1685	2,4-dienoyl-CoA reductase, mitochondrial OS=Mus musculus GN=Decr1 PE=1 SV=1	Q9CQ62	DECR_MOUSE	36 kDa	MOUSE	6	6	5	5.66667	5	5	4	4.66667
1686	Cluster of SWI/SNF complex subunit SMARCC2 OS=Mus musculus GN=Smarcc2 PE=1 SV=2	Q6PDG5	SMRC2_MOUSE	133 kDa	MOUSE	2	2	6	3.33333	2	2	5	3
1687	Tyrosine-protein phosphatase non-receptor type 23 OS=Mus musculus GN=Ptpn23 PE=1 SV=2	Q6PB44	PTN23_MOUSE	185 kDa	MOUSE	2	2	2	2	2	2	2	2
1688	HEAT repeat-containing protein 5B OS=Mus musculus GN=Heatr5b PE=1 SV=3	Q8C547	HTR5B_MOUSE	224 kDa	MOUSE	1	1	2	1.33333	1	1	2	1.33333
1689	Calcium load-activated calcium channel OS=Mus musculus GN=Tmco1 PE=1 SV=1	Q921L3	TMCO1_MOUSE	21 kDa	MOUSE	6	6	1	4.33333	5	5	1	3.66667
1691	Cluster of Microtubule-associated protein RP/EB family member 2 OS=Mus musculus GN=Mapre2 PE=1 SV=1	Q8R001	MARE2_MOUSE	37 kDa	MOUSE	5	5	7	5.66667	5	5	7	5.66667
1693	Leptin receptor gene-related protein OS=Mus musculus GN=Leprot PE=1 SV=1	O89013	OBRG_MOUSE	14 kDa	MOUSE	9	9	0	6	5	5	2	4
1694	Presenilin-1 OS=Mus musculus GN=Psen1 PE=1 SV=1	P49769	PSN1_MOUSE (+1)	53 kDa	MOUSE	4	4	9	5.66667	3	3	5	3.66667
1695	Elongation of very long chain fatty acids protein 5 OS=Mus musculus GN=Elovl5 PE=1 SV=1	Q8BHI7	ELOV5_MOUSE	35 kDa	MOUSE	7	7	4	6	8	8	3	6.33333
1696	Flotillin-1 OS=Mus musculus GN=Flot1 PE=1 SV=1	O08917	FLOT1_MOUSE	48 kDa	MOUSE	4	4	7	5	6	6	8	6.66667
1697	Ribonuclease P protein subunit p30 OS=Mus musculus GN=Rpp30 PE=1 SV=1	O88796	RPP30_MOUSE	29 kDa	MOUSE	5	5	4	4.66667	7	7	6	6.66667
1698	ADP-ribosylation factor-like protein 6 OS=Mus musculus GN=Arl6 PE=1 SV=1	O88848	ARL6_MOUSE	21 kDa	MOUSE	6	6	5	5.66667	6	6	7	6.33333
1699	DNA replication licensing factor MCM3 OS=Mus musculus GN=Mcm3 PE=1 SV=2	P25206	MCM3_MOUSE	92 kDa	MOUSE	3	3	6	4	5	5	6	5.33333
1700	Vacuolar protein sorting-associated protein 26A OS=Mus musculus GN=Vps26a PE=1 SV=1	P40336	VP26A_MOUSE	38 kDa	MOUSE	4	4	3	3.66667	6	6	5	5.66667
1701	Lys-63-specific deubiquitinase BRCC36 OS=Mus musculus GN=Brcc3 PE=1 SV=1	P46737	BRCC3_MOUSE	33 kDa	MOUSE	3	3	4	3.33333	3	3	6	4
1702	Vacuolar protein sorting-associated protein 45 OS=Mus musculus GN=Vps45 PE=1 SV=1	P97390	VPS45_MOUSE	65 kDa	MOUSE	3	3	3	3	5	5	3	4.33333
1703	Oxidation resistance protein 1 OS=Mus musculus GN=Oxr1 PE=1 SV=3	Q4KMM3	OXR1_MOUSE	96 kDa	MOUSE	9	9	3	7	1	1	5	2.33333
1704	CB1 cannabinoid receptor-interacting protein 1 OS=Mus musculus GN=Cnrip1 PE=1 SV=1	Q5M8N0	CNRP1_MOUSE	19 kDa	MOUSE	6	6	9	7	4	4	1	3
1705	Dehydrogenase/reductase SDR family member 13 OS=Mus musculus GN=Dhrs13 PE=1 SV=1	Q5SS80	DHR13_MOUSE	41 kDa	MOUSE	5	5	6	5.33333	7	7	4	6
1706	TBC1 domain family member 9B OS=Mus musculus GN=Tbc1d9b PE=1 SV=1	Q5SVR0	TBC9B_MOUSE	142 kDa	MOUSE	0	0	5	1.66667	3	3	7	4.33333
1707	Hsp90 co-chaperone Cdc37 OS=Mus musculus GN=Cdc37 PE=1 SV=1	Q61081	CDC37_MOUSE	45 kDa	MOUSE	2	2	0	1.33333	3	3	3	3
1708	SEC23-interacting protein OS=Mus musculus GN=Sec23ip PE=1 SV=2	Q6NZC7	S23IP_MOUSE	111 kDa	MOUSE	3	3	2	2.66667	5	5	3	4.33333
1709	N-acetylgalactosaminyltransferase 7 OS=Mus musculus GN=Galnt7 PE=1 SV=2	Q80VA0	GALT7_MOUSE	75 kDa	MOUSE	3	3	3	3	3	3	5	3.66667
1710	Protein FAM98B OS=Mus musculus GN=Fam98b PE=1 SV=1	Q80VD1	FA98B_MOUSE	45 kDa	MOUSE	7	7	3	5.66667	3	3	3	3
1711	Tumor suppressor candidate 3 OS=Mus musculus GN=Tusc3 PE=1 SV=1	Q8BTV1	TUSC3_MOUSE	40 kDa	MOUSE	3	3	7	4.33333	4	4	3	3.66667
1712	WD repeat-containing protein 26 OS=Mus musculus GN=Wdr26 PE=1 SV=3	Q8C6G8	WDR26_MOUSE	71 kDa	MOUSE	5	5	3	4.33333	5	5	4	4.66667
1713	NEDD8-activating enzyme E1 catalytic subunit OS=Mus musculus GN=Uba3 PE=1 SV=2	Q8C878	UBA3_MOUSE	52 kDa	MOUSE	7	7	5	6.33333	5	5	5	5
1714	DCC-interacting protein 13-beta OS=Mus musculus GN=Appl2 PE=1 SV=1	Q8K3G9	DP13B_MOUSE	74 kDa	MOUSE	3	3	7	4.33333	6	6	5	5.66667
1715	Nicalin OS=Mus musculus GN=Ncln PE=1 SV=2	Q8VCM8	NCLN_MOUSE	63 kDa	MOUSE	6	6	3	5	6	6	6	6
1716	Beta-1,3-galactosyltransferase 6 OS=Mus musculus GN=B3galt6 PE=2 SV=1	Q91Z92	B3GT6_MOUSE	37 kDa	MOUSE	3	3	6	4	6	6	6	6
1717	Dehydrogenase/reductase SDR family member 7B OS=Mus musculus GN=Dhrs7b PE=1 SV=1	Q99J47	DRS7B_MOUSE	35 kDa	MOUSE	5	5	3	4.33333	7	7	6	6.66667
1718	Hydroxyacylglutathione hydrolase, mitochondrial OS=Mus musculus GN=Hagh PE=1 SV=2	Q99KB8	GLO2_MOUSE	34 kDa	MOUSE	6	6	5	5.66667	3	3	7	4.33333
1719	Mammalian ependymin-related protein 1 OS=Mus musculus GN=Epdr1 PE=1 SV=1	Q99M71	EPDR1_MOUSE	25 kDa	MOUSE	5	5	6	5.33333	8	8	3	6.33333
1720	ATP-dependent RNA helicase DDX50 OS=Mus musculus GN=Ddx50 PE=2 SV=1	Q99MJ9	DDX50_MOUSE	82 kDa	MOUSE	3	3	5	3.66667	7	7	8	7.33333
1721	Signal peptidase complex subunit 2 OS=Mus musculus GN=Spcs2 PE=1 SV=1	Q9CYN2	SPCS2_MOUSE	25 kDa	MOUSE	5	5	3	4.33333	5	5	7	5.66667
1722	Inosine triphosphate pyrophosphatase OS=Mus musculus GN=Itpa PE=1 SV=2	Q9D892	ITPA_MOUSE	22 kDa	MOUSE	7	7	5	6.33333	6	6	5	5.66667
1723	Isoamyl acetate-hydrolyzing esterase 1 homolog OS=Mus musculus GN=Iah1 PE=1 SV=1	Q9DB29	IAH1_MOUSE	28 kDa	MOUSE	5	5	7	5.66667	7	7	6	6.66667
1724	Microsomal glutathione S-transferase 1 OS=Mus musculus GN=Mgst1 PE=1 SV=3	Q91VS7	MGST1_MOUSE	18 kDa	MOUSE	8	8	5	7	6	6	7	6.33333
1725	Atlastin-2 OS=Mus musculus GN=Atl2 PE=1 SV=1	Q6PA06	ATLA2_MOUSE	66 kDa	MOUSE	4	4	8	5.33333	3	3	6	4
1726	Metalloproteinase inhibitor 3 OS=Mus musculus GN=Timp3 PE=1 SV=1	P39876	TIMP3_MOUSE	24 kDa	MOUSE	6	6	4	5.33333	7	7	3	5.66667
1727	Secernin-1 OS=Mus musculus GN=Scrn1 PE=1 SV=1	Q9CZC8	SCRN1_MOUSE	46 kDa	MOUSE	1	1	6	2.66667	2	2	7	3.66667
1728	Centromere/kinetochore protein zw10 homolog OS=Mus musculus GN=Zw10 PE=1 SV=3	O54692	ZW10_MOUSE	88 kDa	MOUSE	3	3	1	2.33333	2	2	2	2
1729	Lon protease homolog 2, peroxisomal OS=Mus musculus GN=Lonp2 PE=1 SV=1	Q9DBN5	LONP2_MOUSE	95 kDa	MOUSE	0	0	3	1	1	1	2	1.33333
1730	Calfacilitin OS=Mus musculus GN=Tlcd1 PE=2 SV=1	Q99JT6	TLCD1_MOUSE	29 kDa	MOUSE	5	5	0	3.33333	2	2	1	1.66667
1731	Arginase-1 OS=Mus musculus GN=Arg1 PE=1 SV=1	Q61176	ARGI1_MOUSE	35 kDa	MOUSE	1	1	5	2.33333	4	4	2	3.33333
1732	Thrombospondin type-1 domain-containing protein 7A OS=Mus musculus GN=Thsd7a PE=1 SV=2	Q69ZU6	THS7A_MOUSE	184 kDa	MOUSE	1	1	1	1	1	1	4	2
1733	Voltage-dependent calcium channel gamma-8 subunit OS=Mus musculus GN=Cacng8 PE=1 SV=1	Q8VHW2	CCG8_MOUSE	43 kDa	MOUSE	6	6	1	4.33333	6	6	1	4.33333
1734	Sphingolipid delta(4)-desaturase DES1 OS=Mus musculus GN=Degs1 PE=1 SV=1	O09005	DEGS1_MOUSE	38 kDa	MOUSE	6	6	6	6	8	8	6	7.33333
1735	Cytochrome b reductase 1 OS=Mus musculus GN=Cybrd1 PE=1 SV=2	Q925G2	CYBR1_MOUSE	32 kDa	MOUSE	4	4	6	4.66667	8	8	8	8
1736	Palmitoyltransferase ZDHHC5 OS=Mus musculus GN=Zdhhc5 PE=1 SV=1	Q8VDZ4	ZDHC5_MOUSE	78 kDa	MOUSE	8	8	4	6.66667	5	5	8	6
1737	Cysteine and histidine-rich domain-containing protein 1 OS=Mus musculus GN=Chordc1 PE=1 SV=1	Q9D1P4	CHRD1_MOUSE	37 kDa	MOUSE	5	5	8	6	3	3	5	3.66667
1738	Transmembrane protein 245 OS=Mus musculus GN=Tmem245 PE=1 SV=1	B1AZA5	TM245_MOUSE	97 kDa	MOUSE	2	2	5	3	2	2	3	2.33333
1739	CD63 antigen OS=Mus musculus GN=Cd63 PE=1 SV=2	P41731	CD63_MOUSE	26 kDa	MOUSE	1	1	2	1.33333	1	1	2	1.33333
1740	Gap junction gamma-3 protein OS=Mus musculus GN=Gjc3 PE=1 SV=2	Q921C1	CXG3_MOUSE	30 kDa	MOUSE	4	4	1	3	3	3	1	2.33333
1741	F-box/WD repeat-containing protein 11 OS=Mus musculus GN=Fbxw11 PE=1 SV=1	Q5SRY7	FBW1B_MOUSE	62 kDa	MOUSE	2	2	4	2.66667	0	0	3	1
1742	Echinoderm microtubule-associated protein-like 4 OS=Mus musculus GN=Eml4 PE=1 SV=1	Q3UMY5	EMAL4_MOUSE	110 kDa	MOUSE	1	1	2	1.33333	1	1	0	0.666667
1743	Small proline-rich protein 2B OS=Mus musculus GN=Sprr2b PE=2 SV=1	O70554	SPR2B_MOUSE (+4)	11 kDa	MOUSE	0	0	1	0.333333	22	13	1	12
1744	SRSF protein kinase 2 OS=Mus musculus GN=Srpk2 PE=1 SV=2	O54781	SRPK2_MOUSE	77 kDa	MOUSE	7	7	0	4.66667	4	4	24	10.6667
1745	Phosphatidylinositol 5-phosphate 4-kinase type-2 alpha OS=Mus musculus GN=Pip4k2a PE=1 SV=1	O70172	PI42A_MOUSE	46 kDa	MOUSE	9	9	7	8.33333	7	7	4	6
1746	Fibulin-2 OS=Mus musculus GN=Fbln2 PE=1 SV=2	P37889	FBLN2_MOUSE	132 kDa	MOUSE	2	2	9	4.33333	4	4	7	5
1747	E3 ubiquitin-protein ligase NEDD4 OS=Mus musculus GN=Nedd4 PE=1 SV=3	P46935	NEDD4_MOUSE	103 kDa	MOUSE	45	22	2	23	32	15	4	17
1748	Importin subunit alpha-1 OS=Mus musculus GN=Kpna2 PE=1 SV=2	P52293	IMA1_MOUSE	58 kDa	MOUSE	5	5	46	18.6667	3	3	34	13.3333
1749	DDB1- and CUL4-associated factor 7 OS=Mus musculus GN=Dcaf7 PE=1 SV=1	P61963	DCAF7_MOUSE	39 kDa	MOUSE	3	3	5	3.66667	5	5	3	4.33333
1750	Glutamate--cysteine ligase catalytic subunit OS=Mus musculus GN=Gclc PE=1 SV=4	P97494	GSH1_MOUSE	73 kDa	MOUSE	4	4	3	3.66667	2	2	5	3
1751	Carboxypeptidase E OS=Mus musculus GN=Cpe PE=1 SV=2	Q00493	CBPE_MOUSE	53 kDa	MOUSE	5	5	4	4.66667	2	2	2	2
1752	FAS-associated factor 2 OS=Mus musculus GN=Faf2 PE=1 SV=2	Q3TDN2	FAF2_MOUSE	52 kDa	MOUSE	2	2	5	3	2	2	2	2
1753	Alanyl-tRNA editing protein Aarsd1 OS=Mus musculus GN=Aarsd1 PE=1 SV=2	Q3THG9	AASD1_MOUSE	45 kDa	MOUSE	7	7	2	5.33333	2	2	2	2
1754	Eukaryotic translation initiation factor 3 subunit J-A OS=Mus musculus GN=Eif3j1 PE=2 SV=1	Q3UGC7	EI3JA_MOUSE (+1)	29 kDa	MOUSE	0	0	7	2.33333	5	5	2	4
1755	2-oxoglutarate dehydrogenase, mitochondrial OS=Mus musculus GN=Ogdh PE=1 SV=3	Q60597	ODO1_MOUSE	116 kDa	MOUSE	2	2	0	1.33333	5	5	5	5
1756	Zinc transporter 1 OS=Mus musculus GN=Slc30a1 PE=1 SV=1	Q60738	ZNT1_MOUSE	55 kDa	MOUSE	5	5	2	4	6	6	5	5.66667
1757	Dipeptidyl peptidase 8 OS=Mus musculus GN=Dpp8 PE=1 SV=1	Q80YA7	DPP8_MOUSE	102 kDa	MOUSE	2	2	5	3	3	3	6	4
1758	Pantothenate kinase 4 OS=Mus musculus GN=Pank4 PE=1 SV=2	Q80YV4	PANK4_MOUSE	92 kDa	MOUSE	3	3	2	2.66667	2	2	3	2.33333
1759	Charged multivesicular body protein 2b OS=Mus musculus GN=Chmp2b PE=1 SV=1	Q8BJF9	CHM2B_MOUSE	24 kDa	MOUSE	4	4	3	3.66667	4	4	2	3.33333
1760	Mannose-1-phosphate guanyltransferase beta OS=Mus musculus GN=Gmppb PE=1 SV=1	Q8BTZ7	GMPPB_MOUSE	40 kDa	MOUSE	7	7	4	6	4	4	4	4
1761	Probable tRNA N6-adenosine threonylcarbamoyltransferase OS=Mus musculus GN=Osgep PE=1 SV=2	Q8BWU5	OSGEP_MOUSE	36 kDa	MOUSE	2	2	7	3.66667	2	2	4	2.66667
1762	Uveal autoantigen with coiled-coil domains and ankyrin repeats OS=Mus musculus GN=Uaca PE=1 SV=2	Q8CGB3	UACA_MOUSE	161 kDa	MOUSE	3	3	2	2.66667	2	2	2	2
1763	Dihydropyrimidine dehydrogenase [NADP(+)] OS=Mus musculus GN=Dpyd PE=1 SV=1	Q8CHR6	DPYD_MOUSE	111 kDa	MOUSE	3	3	3	3	3	3	2	2.66667
1764	BAG family molecular chaperone regulator 5 OS=Mus musculus GN=Bag5 PE=1 SV=1	Q8CI32	BAG5_MOUSE	51 kDa	MOUSE	7	7	3	5.66667	6	6	3	5
1765	Protein POF1B OS=Mus musculus GN=Pof1b PE=2 SV=3	Q8K4L4	POF1B_MOUSE	68 kDa	MOUSE	0	0	7	2.33333	10	10	6	8.66667
1766	DDB1- and CUL4-associated factor 8 OS=Mus musculus GN=Dcaf8 PE=1 SV=1	Q8N7N5	DCAF8_MOUSE	66 kDa	MOUSE	3	3	0	2	8	8	10	8.66667
1767	ADP-dependent glucokinase OS=Mus musculus GN=Adpgk PE=1 SV=2	Q8VDL4	ADPGK_MOUSE	54 kDa	MOUSE	4	4	3	3.66667	7	7	8	7.33333
1768	Anaphase-promoting complex subunit 4 OS=Mus musculus GN=Anapc4 PE=1 SV=1	Q91W96	APC4_MOUSE	92 kDa	MOUSE	4	4	4	4	6	6	7	6.33333
1769	Hepatocyte growth factor-regulated tyrosine kinase substrate OS=Mus musculus GN=Hgs PE=1 SV=2	Q99LI8	HGS_MOUSE	86 kDa	MOUSE	3	3	4	3.33333	8	8	6	7.33333
1770	MICOS complex subunit Mic19 OS=Mus musculus GN=Chchd3 PE=1 SV=1	Q9CRB9	MIC19_MOUSE	26 kDa	MOUSE	7	7	3	5.66667	4	4	8	5.33333
1771	Coiled-coil domain-containing protein 47 OS=Mus musculus GN=Ccdc47 PE=1 SV=2	Q9D024	CCD47_MOUSE	56 kDa	MOUSE	4	4	7	5	6	6	4	5.33333
1772	Transmembrane protein 206 OS=Mus musculus GN=Tmem206 PE=1 SV=1	Q9D771	TM206_MOUSE	40 kDa	MOUSE	7	7	4	6	6	6	6	6
1773	Envoplakin OS=Mus musculus GN=Evpl PE=1 SV=3	Q9D952	EVPL_MOUSE	232 kDa	MOUSE	0	0	7	2.33333	4	4	6	4.66667
1774	Proline synthase co-transcribed bacterial homolog protein OS=Mus musculus GN=Prosc PE=1 SV=1	Q9Z2Y8	PROSC_MOUSE	30 kDa	MOUSE	3	3	0	2	8	8	4	6.66667
1775	Parkinson disease 7 domain-containing protein 1 OS=Mus musculus GN=Pddc1 PE=1 SV=1	Q8BFQ8	PDDC1_MOUSE	23 kDa	MOUSE	6	6	3	5	5	5	8	6
1776	Eukaryotic translation initiation factor 4B OS=Mus musculus GN=Eif4b PE=1 SV=1	Q8BGD9	IF4B_MOUSE	69 kDa	MOUSE	4	4	6	4.66667	7	7	5	6.33333
1777	Tricarboxylate transport protein, mitochondrial OS=Mus musculus GN=Slc25a1 PE=1 SV=1	Q8JZU2	TXTP_MOUSE	34 kDa	MOUSE	4	4	4	4	5	5	7	5.66667
1778	Phosphoenolpyruvate carboxykinase [GTP], mitochondrial OS=Mus musculus GN=Pck2 PE=1 SV=1	Q8BH04	PCKGM_MOUSE	71 kDa	MOUSE	3	3	4	3.33333	3	3	5	3.66667
1779	Phosphatase and actin regulator 4 OS=Mus musculus GN=Phactr4 PE=1 SV=2	Q501J7	PHAR4_MOUSE	77 kDa	MOUSE	2	2	3	2.33333	2	2	3	2.33333
1780	Ras GTPase-activating protein-binding protein 2 OS=Mus musculus GN=G3bp2 PE=1 SV=2	P97379	G3BP2_MOUSE	54 kDa	MOUSE	5	5	2	4	6	6	2	4.66667
1781	DENN domain-containing protein 4C OS=Mus musculus GN=Dennd4c PE=1 SV=1	A6H8H2	DEN4C_MOUSE	211 kDa	MOUSE	0	0	5	1.66667	2	2	6	3.33333
1782	Cluster of Ubiquitin carboxyl-terminal hydrolase 4 OS=Mus musculus GN=Usp4 PE=1 SV=3	P35123	UBP4_MOUSE	108 kDa	MOUSE	3	3	0	2	5	5	2	4
1783	40S ribosomal protein S27 OS=Mus musculus GN=Rps27 PE=1 SV=3	Q6ZWU9	RS27_MOUSE	9 kDa	MOUSE	60	30	3	31	51	24	5	26.6667
1784	Protein TANC1 OS=Mus musculus GN=Tanc1 PE=1 SV=2	Q0VGY8	TANC1_MOUSE	201 kDa	MOUSE	2	2	59	21	2	2	53	19
1785	Conserved oligomeric Golgi complex subunit 2 OS=Mus musculus GN=Cog2 PE=1 SV=2	Q921L5	COG2_MOUSE	82 kDa	MOUSE	0	0	2	0.666667	2	2	2	2
1786	Cluster of Scaffold attachment factor B1 OS=Mus musculus GN=Safb PE=1 SV=2	D3YXK2	SAFB1_MOUSE	105 kDa	MOUSE	2	2	0	1.33333	4	4	2	3.33333
1787	Kinesin-like protein KIF3A OS=Mus musculus GN=Kif3a PE=1 SV=2	P28741	KIF3A_MOUSE	80 kDa	MOUSE	2	2	2	2	5	5	4	4.66667
1788	3-hydroxy-3-methylglutaryl-coenzyme A reductase OS=Mus musculus GN=Hmgcr PE=1 SV=3	Q01237	HMDH_MOUSE	97 kDa	MOUSE	2	2	2	2	2	2	5	3
1789	Ubiquitin carboxyl-terminal hydrolase 19 OS=Mus musculus GN=Usp19 PE=1 SV=1	Q3UJD6	UBP19_MOUSE	151 kDa	MOUSE	1	1	2	1.33333	0	0	2	0.666667
1790	Serine/threonine-protein kinase SIK3 OS=Mus musculus GN=Sik3 PE=1 SV=3	Q6P4S6	SIK3_MOUSE	146 kDa	MOUSE	1	1	1	1	0	0	0	0
1791	Protein phosphatase 1L OS=Mus musculus GN=Ppm1l PE=1 SV=1	Q8BHN0	PPM1L_MOUSE	41 kDa	MOUSE	4	4	1	3	4	4	0	2.66667
1792	WD repeat-containing protein 46 OS=Mus musculus GN=Wdr46 PE=2 SV=1	Q9Z0H1	WDR46_MOUSE	69 kDa	MOUSE	0	0	4	1.33333	1	1	4	2
1793	Neuropilin-1 OS=Mus musculus GN=Nrp1 PE=1 SV=2	P97333	NRP1_MOUSE	103 kDa	MOUSE	2	2	0	1.33333	3	3	1	2.33333
1794	Carbohydrate sulfotransferase 7 OS=Mus musculus GN=Chst7 PE=2 SV=1	Q9EP78	CHST7_MOUSE	55 kDa	MOUSE	0	0	2	0.666667	1	1	3	1.66667
1795	Translocon-associated protein subunit gamma OS=Mus musculus GN=Ssr3 PE=1 SV=1	Q9DCF9	SSRG_MOUSE	21 kDa	MOUSE	5	5	0	3.33333	2	2	1	1.66667
1796	40S ribosomal protein S30 OS=Mus musculus GN=Fau PE=1 SV=1	P62862	RS30_MOUSE	7 kDa	MOUSE	5	5	5	5	5	5	2	4
1797	Protocadherin gamma-A4 OS=Mus musculus GN=Pcdhga4 PE=2 SV=1	Q91XY4	PCDG4_MOUSE	100 kDa	MOUSE	3	3	5	3.66667	5	5	5	5
1798	Protein TANC2 OS=Mus musculus GN=Tanc2 PE=1 SV=1	A2A690	TANC2_MOUSE	220 kDa	MOUSE	1	1	3	1.66667	0	0	5	1.66667
1801	Protein jagunal homolog 1 OS=Mus musculus GN=Jagn1 PE=1 SV=2	Q5XKN4	JAGN1_MOUSE	21 kDa	MOUSE	5	5	0	3.33333	3	3	1	2.33333
1802	Bone morphogenetic protein receptor type-1B OS=Mus musculus GN=Bmpr1b PE=1 SV=1	P36898	BMR1B_MOUSE	57 kDa	MOUSE	1	1	5	2.33333	1	1	3	1.66667
1803	Cytochrome c oxidase subunit 3 OS=Mus musculus GN=mt-Co3 PE=1 SV=2	P00416	COX3_MOUSE	30 kDa	MOUSE	6	6	1	4.33333	5	5	1	3.66667
1804	L-aminoadipate-semialdehyde dehydrogenase-phosphopantetheinyl transferase OS=Mus musculus GN=Aasdhppt PE=1 SV=1	Q9CQF6	ADPPT_MOUSE	36 kDa	MOUSE	0	0	6	2	2	2	5	3
1805	GTP-binding protein 1 OS=Mus musculus GN=Gtpbp1 PE=1 SV=2	O08582	GTPB1_MOUSE	72 kDa	MOUSE	5	5	0	3.33333	4	4	2	3.33333
1806	C-terminal-binding protein 1 OS=Mus musculus GN=Ctbp1 PE=1 SV=2	O88712	CTBP1_MOUSE	48 kDa	MOUSE	9	9	5	7.66667	9	9	4	7.33333
1807	3-keto-steroid reductase OS=Mus musculus GN=Hsd17b7 PE=1 SV=1	O88736	DHB7_MOUSE	37 kDa	MOUSE	5	5	9	6.33333	6	6	9	7
1808	Antigen-presenting glycoprotein CD1d1 OS=Mus musculus GN=Cd1d1 PE=1 SV=3	P11609	CD1D1_MOUSE	39 kDa	MOUSE	3	3	5	3.66667	4	4	6	4.66667
1809	GTP-binding protein SAR1a OS=Mus musculus GN=Sar1a PE=1 SV=1	P36536	SAR1A_MOUSE	22 kDa	MOUSE	24	14	3	13.6667	8	8	4	6.66667
1810	Guanine nucleotide-binding protein-like 1 OS=Mus musculus GN=Gnl1 PE=1 SV=4	P36916	GNL1_MOUSE	69 kDa	MOUSE	5	5	26	12	2	2	8	4
1811	Insulin-like growth factor-binding protein 2 OS=Mus musculus GN=Igfbp2 PE=2 SV=2	P47877	IBP2_MOUSE	33 kDa	MOUSE	3	3	5	3.66667	4	4	2	3.33333
1812	Protein 4.1 OS=Mus musculus GN=Epb41 PE=1 SV=2	P48193	41_MOUSE	96 kDa	MOUSE	3	3	3	3	3	3	4	3.33333
1813	Cluster of Protein phosphatase 1A OS=Mus musculus GN=Ppm1a PE=1 SV=1	P49443	PPM1A_MOUSE	42 kDa	MOUSE	6	6	3	5	4	4	3	3.66667
1814	Ras GTPase-activating protein 2 OS=Mus musculus GN=Rasa2 PE=1 SV=2	P58069	RASA2_MOUSE	96 kDa	MOUSE	6	6	6	6	6	6	4	5.33333
1815	Aladin OS=Mus musculus GN=Aaas PE=1 SV=1	P58742	AAAS_MOUSE	59 kDa	MOUSE	1	1	6	2.66667	3	3	6	4
1816	Serpin B5 OS=Mus musculus GN=Serpinb5 PE=1 SV=1	P70124	SPB5_MOUSE	42 kDa	MOUSE	0	0	1	0.333333	8	8	3	6.33333
1817	Myosin regulatory light chain 12B OS=Mus musculus GN=Myl12b PE=1 SV=2	Q3THE2	ML12B_MOUSE	20 kDa	MOUSE	4	4	0	2.66667	7	7	8	7.33333
1818	Fragile X mental retardation syndrome-related protein 1 OS=Mus musculus GN=Fxr1 PE=1 SV=2	Q61584	FXR1_MOUSE	76 kDa	MOUSE	3	3	4	3.33333	4	4	7	5
1819	E3 ubiquitin-protein ligase UBR2 OS=Mus musculus GN=Ubr2 PE=1 SV=2	Q6WKZ8	UBR2_MOUSE	199 kDa	MOUSE	1	1	3	1.66667	4	4	4	4
1820	Carbohydrate sulfotransferase 2 OS=Mus musculus GN=Chst2 PE=2 SV=3	Q80WV3	CHST2_MOUSE	58 kDa	MOUSE	5	5	1	3.66667	4	4	4	4
1821	Probable threonine--tRNA ligase 2, cytoplasmic OS=Mus musculus GN=Tarsl2 PE=1 SV=1	Q8BLY2	SYTC2_MOUSE	91 kDa	MOUSE	7	7	5	6.33333	2	2	4	2.66667
1822	TRPM8 channel-associated factor 1 OS=Mus musculus GN=Tcaf1 PE=2 SV=1	Q8BNE1	TCAF1_MOUSE	103 kDa	MOUSE	3	3	7	4.33333	8	8	2	6
1823	Reticulocalbin-2 OS=Mus musculus GN=Rcn2 PE=1 SV=1	Q8BP92	RCN2_MOUSE	37 kDa	MOUSE	5	5	3	4.33333	6	6	8	6.66667
1824	Translation initiation factor eIF-2B subunit epsilon OS=Mus musculus GN=Eif2b5 PE=1 SV=1	Q8CHW4	EI2BE_MOUSE	80 kDa	MOUSE	4	4	5	4.33333	7	7	6	6.66667
1825	Mannose-1-phosphate guanyltransferase alpha OS=Mus musculus GN=Gmppa PE=1 SV=1	Q922H4	GMPPA_MOUSE	46 kDa	MOUSE	4	4	4	4	4	4	7	5
1826	Translation initiation factor eIF-2B subunit beta OS=Mus musculus GN=Eif2b2 PE=1 SV=1	Q99LD9	EI2BB_MOUSE	39 kDa	MOUSE	5	5	4	4.66667	2	2	4	2.66667
1827	Cleavage and polyadenylation specificity factor subunit 5 OS=Mus musculus GN=Nudt21 PE=1 SV=1	Q9CQF3	CPSF5_MOUSE	26 kDa	MOUSE	6	6	5	5.66667	3	3	2	2.66667
1828	Redox-regulatory protein FAM213A OS=Mus musculus GN=Fam213a PE=1 SV=2	Q9CYH2	F213A_MOUSE	24 kDa	MOUSE	4	4	6	4.66667	5	5	3	4.33333
1829	ATP-dependent	Q9CZ42	NNRD_MOUSE	37 kDa	MOUSE	6	6	4	5.33333	6	6	5	5.66667
1830	Mitochondrial peptide methionine sulfoxide reductase OS=Mus musculus GN=Msra PE=1 SV=1	Q9D6Y7	MSRA_MOUSE	26 kDa	MOUSE	5	5	6	5.33333	3	3	6	4
1831	60S ribosomal protein L22-like 1 OS=Mus musculus GN=Rpl22l1 PE=1 SV=1	Q9D7S7	RL22L_MOUSE	14 kDa	MOUSE	7	7	5	6.33333	5	5	3	4.33333
1832	Phosducin-like protein OS=Mus musculus GN=Pdcl PE=1 SV=1	Q9DBX2	PHLP_MOUSE	34 kDa	MOUSE	1	1	7	3	4	4	5	4.33333
1833	Exostosin-like 2 OS=Mus musculus GN=Extl2 PE=1 SV=1	Q9ES89	EXTL2_MOUSE	37 kDa	MOUSE	3	3	1	2.33333	4	4	4	4
1834	Proteasome assembly chaperone 2 OS=Mus musculus GN=Psmg2 PE=1 SV=1	Q9EST4	PSMG2_MOUSE	30 kDa	MOUSE	5	5	3	4.33333	5	5	4	4.66667
1835	5'(3')-deoxyribonucleotidase, cytosolic type OS=Mus musculus GN=Nt5c PE=1 SV=1	Q9JM14	NT5C_MOUSE	23 kDa	MOUSE	7	7	5	6.33333	3	3	5	3.66667
1836	Glypican-6 OS=Mus musculus GN=Gpc6 PE=1 SV=1	Q9R087	GPC6_MOUSE	63 kDa	MOUSE	8	8	7	7.66667	10	10	3	7.66667
1837	Enoyl-CoA delta isomerase 1, mitochondrial OS=Mus musculus GN=Eci1 PE=1 SV=2	P42125	ECI1_MOUSE	32 kDa	MOUSE	3	3	8	4.66667	5	5	10	6.66667
1838	Protein mago nashi homolog OS=Mus musculus GN=Magoh PE=2 SV=1	P61327	MGN_MOUSE (+1)	17 kDa	MOUSE	7	7	3	5.66667	4	4	5	4.33333
1839	Vasodilator-stimulated phosphoprotein OS=Mus musculus GN=Vasp PE=1 SV=4	P70460	VASP_MOUSE	40 kDa	MOUSE	3	3	7	4.33333	2	2	4	2.66667
1840	COP9 signalosome complex subunit 7a OS=Mus musculus GN=Cops7a PE=1 SV=2	Q9CZ04	CSN7A_MOUSE	30 kDa	MOUSE	6	6	3	5	6	6	2	4.66667
1841	Proline-, glutamic acid- and leucine-rich protein 1 OS=Mus musculus GN=Pelp1 PE=1 SV=2	Q9DBD5	PELP1_MOUSE	118 kDa	MOUSE	4	4	6	4.66667	6	6	6	6
1842	Cluster of Transcription elongation factor A protein 1 OS=Mus musculus GN=Tcea1 PE=1 SV=2	P10711	TCEA1_MOUSE	34 kDa	MOUSE	3	3	4	3.33333	4	4	6	4.66667
1843	Delta(14)-sterol reductase OS=Mus musculus GN=Tm7sf2 PE=1 SV=2	Q71KT5	ERG24_MOUSE	47 kDa	MOUSE	3	3	3	3	3	3	4	3.33333
1844	Serine/threonine-protein kinase MRCK alpha OS=Mus musculus GN=Cdc42bpa PE=1 SV=2	Q3UU96	MRCKA_MOUSE	196 kDa	MOUSE	2	2	3	2.33333	1	1	3	1.66667
1845	Trafficking protein particle complex subunit 2-like protein OS=Mus musculus GN=Trappc2l PE=1 SV=1	Q9JME7	TPC2L_MOUSE	16 kDa	MOUSE	4	4	2	3.33333	0	0	1	0.333333
1846	Succinate--CoA ligase [ADP-forming] subunit beta, mitochondrial OS=Mus musculus GN=Sucla2 PE=1 SV=2	Q9Z2I9	SUCB1_MOUSE	50 kDa	MOUSE	1	1	4	2	2	2	0	1.33333
1847	GDP-L-fucose synthase OS=Mus musculus GN=Tsta3 PE=1 SV=3	P23591	FCL_MOUSE	36 kDa	MOUSE	2	2	1	1.66667	2	2	2	2
1848	CCR4-NOT transcription complex subunit 7 OS=Mus musculus GN=Cnot7 PE=1 SV=1	Q60809	CNOT7_MOUSE	33 kDa	MOUSE	4	4	2	3.33333	3	3	2	2.66667
1849	Apoptotic chromatin condensation inducer in the nucleus OS=Mus musculus GN=Acin1 PE=1 SV=3	Q9JIX8	ACINU_MOUSE	151 kDa	MOUSE	1	1	4	2	2	2	3	2.33333
1850	Annexin A4 OS=Mus musculus GN=Anxa4 PE=1 SV=4	P97429	ANXA4_MOUSE	36 kDa	MOUSE	4	4	1	3	7	7	2	5.33333
1851	Phospholipid hydroperoxide glutathione peroxidase, nuclear OS=Mus musculus GN=Gpx4 PE=1 SV=3	Q91XR9	GPX42_MOUSE	29 kDa	MOUSE	3	3	4	3.33333	1	1	7	3
1852	ADP-ribosylation factor-like protein 2 OS=Mus musculus GN=Arl2 PE=1 SV=1	Q9D0J4	ARL2_MOUSE	21 kDa	MOUSE	5	5	3	4.33333	4	4	1	3
1853	Platelet-activating factor acetylhydrolase IB subunit gamma OS=Mus musculus GN=Pafah1b3 PE=1 SV=1	Q61205	PA1B3_MOUSE	26 kDa	MOUSE	4	4	5	4.33333	4	4	4	4
1854	Guanine nucleotide-binding protein G(I)/G	Q9DAS9	GBG12_MOUSE	8 kDa	MOUSE	4	4	4	4	4	4	4	4
1855	Ubiquitin-like-conjugating enzyme ATG3 OS=Mus musculus GN=Atg3 PE=1 SV=1	Q9CPX6	ATG3_MOUSE	36 kDa	MOUSE	4	4	4	4	4	4	4	4
1856	Ornithine carbamoyltransferase, mitochondrial OS=Mus musculus GN=Otc PE=1 SV=1	P11725	OTC_MOUSE	40 kDa	MOUSE	3	3	4	3.33333	4	4	4	4
1857	Ubiquitin-conjugating enzyme E2 Z OS=Mus musculus GN=Ube2z PE=1 SV=2	Q3UE37	UBE2Z_MOUSE	38 kDa	MOUSE	2	2	3	2.33333	3	3	4	3.33333
1858	Sequestosome-1 OS=Mus musculus GN=Sqstm1 PE=1 SV=1	Q64337	SQSTM_MOUSE	48 kDa	MOUSE	5	5	2	4	4	4	3	3.66667
1859	Neurobeachin OS=Mus musculus GN=Nbea PE=1 SV=1	Q9EPN1	NBEA_MOUSE	327 kDa	MOUSE	0	0	5	1.66667	1	1	4	2
1860	Solute carrier organic anion transporter family member 3A1 OS=Mus musculus GN=Slco3a1 PE=1 SV=1	Q8R3L5	SO3A1_MOUSE	77 kDa	MOUSE	4	4	0	2.66667	4	4	1	3
1861	1-acyl-sn-glycerol-3-phosphate acyltransferase alpha OS=Mus musculus GN=Agpat1 PE=1 SV=1	O35083	PLCA_MOUSE	32 kDa	MOUSE	1	1	4	2	1	1	4	2
1862	Cluster of Unconventional myosin-Ie OS=Mus musculus GN=Myo1e PE=1 SV=1	E9Q634	MYO1E_MOUSE	127 kDa	MOUSE	2	2	1	1.66667	1	1	1	1
1863	Cluster of H-2 class I histocompatibility antigen, D-B alpha chain OS=Mus musculus GN=H2-D1 PE=1 SV=2	P01899	HA11_MOUSE	41 kDa	MOUSE	1	1	2	1.33333	1	1	1	1
1865	E3 ubiquitin-protein ligase AMFR OS=Mus musculus GN=Amfr PE=1 SV=2	Q9R049	AMFR_MOUSE	73 kDa	MOUSE	1	1	3	1.66667	1	1	2	1.33333
1866	Vacuolar protein sorting-associated protein 53 homolog OS=Mus musculus GN=Vps53 PE=1 SV=1	Q8CCB4	VPS53_MOUSE	94 kDa	MOUSE	1	1	1	1	1	1	1	1
1867	Lymphokine-activated killer T-cell-originated protein kinase OS=Mus musculus GN=Pbk PE=1 SV=1	Q9JJ78	TOPK_MOUSE	37 kDa	MOUSE	1	1	1	1	1	1	1	1
1868	Spermine oxidase OS=Mus musculus GN=Smox PE=1 SV=1	Q99K82	SMOX_MOUSE	62 kDa	MOUSE	1	1	1	1	1	1	1	1
1869	Cluster of Protein argonaute-2 OS=Mus musculus GN=Ago2 PE=1 SV=3	Q8CJG0	AGO2_MOUSE	97 kDa	MOUSE	3	3	1	2.33333	0	0	1	0.333333
1870	Heat shock protein beta-1 OS=Mus musculus GN=Hspb1 PE=1 SV=3	P14602	HSPB1_MOUSE	23 kDa	MOUSE	0	0	3	1	8	8	0	5.33333
1871	Phosphatidylinositol 3-kinase regulatory subunit alpha OS=Mus musculus GN=Pik3r1 PE=1 SV=2	P26450	P85A_MOUSE	84 kDa	MOUSE	4	4	0	2.66667	5	5	8	6
1872	RAC-alpha serine/threonine-protein kinase OS=Mus musculus GN=Akt1 PE=1 SV=2	P31750	AKT1_MOUSE	56 kDa	MOUSE	5	5	4	4.66667	3	3	5	3.66667
1873	DNA repair protein RAD50 OS=Mus musculus GN=Rad50 PE=1 SV=1	P70388	RAD50_MOUSE	153 kDa	MOUSE	1	1	5	2.33333	3	3	3	3
1874	DNA replication licensing factor MCM2 OS=Mus musculus GN=Mcm2 PE=1 SV=3	P97310	MCM2_MOUSE	102 kDa	MOUSE	5	5	1	3.66667	3	3	3	3
1875	THUMP domain-containing protein 3 OS=Mus musculus GN=Thumpd3 PE=1 SV=1	P97770	THUM3_MOUSE	56 kDa	MOUSE	3	3	5	3.66667	6	6	3	5
1876	Plexin-D1 OS=Mus musculus GN=Plxnd1 PE=1 SV=1	Q3UH93	PLXD1_MOUSE	212 kDa	MOUSE	0	0	3	1	4	4	6	4.66667
1877	Serine/threonine-protein kinase D1 OS=Mus musculus GN=Prkd1 PE=1 SV=2	Q62101	KPCD1_MOUSE	102 kDa	MOUSE	7	7	0	4.66667	8	8	4	6.66667
1878	Attractin-like protein 1 OS=Mus musculus GN=Atrnl1 PE=1 SV=2	Q6A051	ATRN1_MOUSE	152 kDa	MOUSE	1	1	7	3	6	6	8	6.66667
1879	N-alpha-acetyltransferase 35, NatC auxiliary subunit OS=Mus musculus GN=Naa35 PE=1 SV=1	Q6PHQ8	NAA35_MOUSE	83 kDa	MOUSE	1	1	1	1	6	6	6	6
1880	Ubiquitin-associated and SH3 domain-containing protein B OS=Mus musculus GN=Ubash3b PE=1 SV=1	Q8BGG7	UBS3B_MOUSE	71 kDa	MOUSE	3	3	1	2.33333	4	4	6	4.66667
1881	3-hydroxyisobutyryl-CoA hydrolase, mitochondrial OS=Mus musculus GN=Hibch PE=1 SV=1	Q8QZS1	HIBCH_MOUSE	43 kDa	MOUSE	3	3	3	3	6	6	4	5.33333
1882	Saccharopine dehydrogenase-like oxidoreductase OS=Mus musculus GN=Sccpdh PE=1 SV=1	Q8R127	SCPDL_MOUSE	47 kDa	MOUSE	4	4	3	3.66667	6	6	6	6
1883	Cell division cycle protein 16 homolog OS=Mus musculus GN=Cdc16 PE=1 SV=1	Q8R349	CDC16_MOUSE	71 kDa	MOUSE	3	3	4	3.33333	5	5	6	5.33333
1884	Serine/threonine-protein kinase 38 OS=Mus musculus GN=Stk38 PE=1 SV=1	Q91VJ4	STK38_MOUSE	54 kDa	MOUSE	5	5	3	4.33333	2	2	5	3
1885	Neurolysin, mitochondrial OS=Mus musculus GN=Nln PE=1 SV=1	Q91YP2	NEUL_MOUSE	80 kDa	MOUSE	0	0	5	1.66667	3	3	2	2.66667
1886	Endoribonuclease LACTB2 OS=Mus musculus GN=Lactb2 PE=1 SV=1	Q99KR3	LACB2_MOUSE	33 kDa	MOUSE	3	3	0	2	3	3	3	3
1887	Translation initiation factor eIF-2B subunit alpha OS=Mus musculus GN=Eif2b1 PE=1 SV=1	Q99LC8	EI2BA_MOUSE	34 kDa	MOUSE	5	5	3	4.33333	4	4	3	3.66667
1888	CDGSH iron-sulfur domain-containing protein 2 OS=Mus musculus GN=Cisd2 PE=1 SV=1	Q9CQB5	CISD2_MOUSE	15 kDa	MOUSE	4	4	5	4.33333	4	4	4	4
1889	Calcium-regulated heat stable protein 1 OS=Mus musculus GN=Carhsp1 PE=1 SV=1	Q9CR86	CHSP1_MOUSE	16 kDa	MOUSE	4	4	4	4	3	3	4	3.33333
1890	Leucine-rich repeat-containing protein 40 OS=Mus musculus GN=Lrrc40 PE=1 SV=2	Q9CRC8	LRC40_MOUSE	68 kDa	MOUSE	5	5	4	4.66667	3	3	3	3
1891	Succinyl-CoA:3-ketoacid coenzyme A transferase 1, mitochondrial OS=Mus musculus GN=Oxct1 PE=1 SV=1	Q9D0K2	SCOT1_MOUSE	56 kDa	MOUSE	3	3	5	3.66667	3	3	3	3
1892	Protein transport protein Sec23B OS=Mus musculus GN=Sec23b PE=1 SV=1	Q9D662	SC23B_MOUSE	86 kDa	MOUSE	4	4	3	3.66667	25	14	3	14
1893	14 kDa phosphohistidine phosphatase OS=Mus musculus GN=Phpt1 PE=1 SV=1	Q9DAK9	PHP14_MOUSE	14 kDa	MOUSE	2	2	4	2.66667	4	4	27	11.6667
1894	N-acetylneuraminate lyase OS=Mus musculus GN=Npl PE=1 SV=1	Q9DCJ9	NPL_MOUSE	35 kDa	MOUSE	4	4	2	3.33333	6	6	4	5.33333
1895	GMP reductase 1 OS=Mus musculus GN=Gmpr PE=1 SV=1	Q9DCZ1	GMPR1_MOUSE	37 kDa	MOUSE	5	5	4	4.66667	4	4	6	4.66667
1896	Metastasis-associated protein MTA2 OS=Mus musculus GN=Mta2 PE=1 SV=1	Q9R190	MTA2_MOUSE	75 kDa	MOUSE	3	3	5	3.66667	5	5	4	4.66667
1897	Cilia- and flagella-associated protein 20 OS=Mus musculus GN=Cfap20 PE=1 SV=1	Q8BTU1	CFA20_MOUSE	23 kDa	MOUSE	3	3	3	3	2	2	5	3
1898	N-alpha-acetyltransferase 40 OS=Mus musculus GN=Naa40 PE=1 SV=1	Q8VE10	NAA40_MOUSE	27 kDa	MOUSE	5	5	3	4.33333	5	5	2	4
1899	Golgi membrane protein 1 OS=Mus musculus GN=Golm1 PE=1 SV=2	Q91XA2	GOLM1_MOUSE	44 kDa	MOUSE	3	3	5	3.66667	4	4	5	4.33333
1900	Actin-related protein 2/3 complex subunit 5 OS=Mus musculus GN=Arpc5 PE=1 SV=3	Q9CPW4	ARPC5_MOUSE	16 kDa	MOUSE	4	4	3	3.66667	4	4	4	4
1901	Exportin-4 OS=Mus musculus GN=Xpo4 PE=1 SV=2	Q9ESJ0	XPO4_MOUSE	130 kDa	MOUSE	2	2	4	2.66667	1	1	4	2
1902	DnaJ homolog subfamily B member 1 OS=Mus musculus GN=Dnajb1 PE=1 SV=3	Q9QYJ3	DNJB1_MOUSE	38 kDa	MOUSE	3	3	2	2.66667	1	1	1	1
1903	Histone deacetylase complex subunit SAP18 OS=Mus musculus GN=Sap18 PE=1 SV=1	O55128	SAP18_MOUSE	18 kDa	MOUSE	0	0	3	1	3	3	1	2.33333
1904	Axin interactor, dorsalization-associated protein OS=Mus musculus GN=Aida PE=1 SV=1	Q8C4Q6	AIDA_MOUSE	35 kDa	MOUSE	4	4	0	2.66667	2	2	3	2.33333
1905	Early endosome antigen 1 OS=Mus musculus GN=Eea1 PE=1 SV=2	Q8BL66	EEA1_MOUSE	161 kDa	MOUSE	2	2	4	2.66667	0	0	2	0.666667
1906	40S ribosomal protein S27-like OS=Mus musculus GN=Rps27l PE=1 SV=3	Q6ZWY3	RS27L_MOUSE	9 kDa	MOUSE	59	30	2	30.3333	51	24	0	25
1907	Vacuolar protein sorting-associated protein 13A OS=Mus musculus GN=Vps13a PE=1 SV=1	Q5H8C4	VP13A_MOUSE	359 kDa	MOUSE	1	1	59	20.3333	2	2	53	19
1908	Protein O-GlcNAcase OS=Mus musculus GN=Mgea5 PE=1 SV=2	Q9EQQ9	OGA_MOUSE	103 kDa	MOUSE	3	3	1	2.33333	3	3	2	2.66667
1909	Protein-glutamine gamma-glutamyltransferase E OS=Mus musculus GN=Tgm3 PE=1 SV=2	Q08189	TGM3_MOUSE	77 kDa	MOUSE	0	0	3	1	4	4	3	3.66667
1910	Alanine aminotransferase 2 OS=Mus musculus GN=Gpt2 PE=1 SV=1	Q8BGT5	ALAT2_MOUSE	58 kDa	MOUSE	1	1	0	0.666667	2	2	4	2.66667
1911	Pre-mRNA-processing factor 6 OS=Mus musculus GN=Prpf6 PE=1 SV=1	Q91YR7	PRP6_MOUSE	107 kDa	MOUSE	1	1	1	1	1	1	2	1.33333
1912	CKLF-like MARVEL transmembrane domain-containing protein 4 OS=Mus musculus GN=Cmtm4 PE=1 SV=1	Q8CJ61	CKLF4_MOUSE	23 kDa	MOUSE	2	2	1	1.66667	1	1	1	1
1913	NHS-like protein 1 OS=Mus musculus GN=Nhsl1 PE=1 SV=3	Q8CAF4	NHSL1_MOUSE	169 kDa	MOUSE	1	1	2	1.33333	3	3	1	2.33333
1914	Protein RUFY3 OS=Mus musculus GN=Rufy3 PE=1 SV=1	Q9D394	RUFY3_MOUSE	53 kDa	MOUSE	1	1	1	1	1	1	3	1.66667
1915	Ceramide synthase 2 OS=Mus musculus GN=Cers2 PE=1 SV=1	Q924Z4	CERS2_MOUSE	45 kDa	MOUSE	5	5	1	3.66667	5	5	1	3.66667
1916	Cluster of Mitogen-activated protein kinase 14 OS=Mus musculus GN=Mapk14 PE=1 SV=3	P47811	MK14_MOUSE	41 kDa	MOUSE	5	5	5	5	1	1	5	2.33333
1918	Cluster of L-xylulose reductase OS=Mus musculus GN=Dcxr PE=1 SV=2	Q91X52	DCXR_MOUSE	26 kDa	MOUSE	0	0	1	0.333333	1	1	0	0.666667
1919	Cluster of Diphosphoinositol polyphosphate phosphohydrolase 2 OS=Mus musculus GN=Nudt4 PE=1 SV=1	Q8R2U6	NUDT4_MOUSE	20 kDa	MOUSE	4	4	0	2.66667	1	1	1	1
1920	Cluster of Spermatogenesis-associated protein 13 OS=Mus musculus GN=Spata13 PE=1 SV=2	Q5DU57	SPT13_MOUSE	75 kDa	MOUSE	3	3	4	3.33333	3	3	1	2.33333
1921	Glutathione synthetase OS=Mus musculus GN=Gss PE=1 SV=1	P51855	GSHB_MOUSE	52 kDa	MOUSE	2	2	3	2.33333	2	2	3	2.33333
1922	Probable ATP-dependent RNA helicase DDX56 OS=Mus musculus GN=Ddx56 PE=2 SV=1	Q9D0R4	DDX56_MOUSE	61 kDa	MOUSE	1	1	2	1.33333	0	0	2	0.666667
1924	Cleft lip and palate transmembrane protein 1-like protein OS=Mus musculus GN=Clptm1l PE=1 SV=1	Q8BXA5	CLP1L_MOUSE	62 kDa	MOUSE	6	6	3	5	4	4	3	3.66667
1925	Multidrug resistance-associated protein 1 OS=Mus musculus GN=Abcc1 PE=1 SV=1	O35379	MRP1_MOUSE	171 kDa	MOUSE	2	2	6	3.33333	4	4	4	4
1926	Cluster of Small conductance calcium-activated potassium channel protein 2 OS=Mus musculus GN=Kcnn2 PE=1 SV=2	P58390	KCNN2_MOUSE	92 kDa	MOUSE	3	3	2	2.66667	0	0	4	1.33333
1927	EGF-like repeat and discoidin I-like domain-containing protein 3 OS=Mus musculus GN=Edil3 PE=1 SV=2	O35474	EDIL3_MOUSE	54 kDa	MOUSE	5	5	3	4.33333	0	0	0	0
1928	Guanidinoacetate N-methyltransferase OS=Mus musculus GN=Gamt PE=1 SV=1	O35969	GAMT_MOUSE	26 kDa	MOUSE	5	5	5	5	2	2	0	1.33333
1929	Protein-L-isoaspartate(D-aspartate) O-methyltransferase OS=Mus musculus GN=Pcmt1 PE=1 SV=3	P23506	PIMT_MOUSE	25 kDa	MOUSE	6	6	5	5.66667	2	2	2	2
1930	Focal adhesion kinase 1 OS=Mus musculus GN=Ptk2 PE=1 SV=3	P34152	FAK1_MOUSE	124 kDa	MOUSE	1	1	6	2.66667	4	4	2	3.33333
1931	Interleukin-6 receptor subunit beta OS=Mus musculus GN=Il6st PE=1 SV=2	Q00560	IL6RB_MOUSE	102 kDa	MOUSE	2	2	1	1.66667	6	6	4	5.33333
1932	Adapter molecule crk OS=Mus musculus GN=Crk PE=1 SV=1	Q64010	CRK_MOUSE	34 kDa	MOUSE	6	6	2	4.66667	2	2	6	3.33333
1933	Sorcin OS=Mus musculus GN=Sri PE=1 SV=1	Q6P069	SORCN_MOUSE	22 kDa	MOUSE	5	5	6	5.33333	5	5	2	4
1934	BolA-like protein 2 OS=Mus musculus GN=Bola2 PE=1 SV=1	Q8BGS2	BOLA2_MOUSE	10 kDa	MOUSE	3	3	5	3.66667	1	1	5	2.33333
1935	Neutral cholesterol ester hydrolase 1 OS=Mus musculus GN=Nceh1 PE=1 SV=1	Q8BLF1	NCEH1_MOUSE	46 kDa	MOUSE	4	4	3	3.66667	3	3	1	2.33333
1936	Protein Hook homolog 3 OS=Mus musculus GN=Hook3 PE=1 SV=2	Q8BUK6	HOOK3_MOUSE	83 kDa	MOUSE	0	0	4	1.33333	6	6	3	5
1937	UPF0505 protein C16orf62 homolog OS=Mus musculus PE=1 SV=2	Q8BWQ6	CP062_MOUSE	109 kDa	MOUSE	0	0	0	0	2	2	6	3.33333
1938	Prostaglandin reductase 1 OS=Mus musculus GN=Ptgr1 PE=1 SV=2	Q91YR9	PTGR1_MOUSE	36 kDa	MOUSE	4	4	0	2.66667	6	6	2	4.66667
1939	Replication factor C subunit 4 OS=Mus musculus GN=Rfc4 PE=1 SV=1	Q99J62	RFC4_MOUSE	40 kDa	MOUSE	4	4	4	4	5	5	6	5.33333
1940	Aminoacylase-1 OS=Mus musculus GN=Acy1 PE=1 SV=1	Q99JW2	ACY1_MOUSE	46 kDa	MOUSE	2	2	4	2.66667	5	5	5	5
1941	Golgi reassembly-stacking protein 2 OS=Mus musculus GN=Gorasp2 PE=1 SV=3	Q99JX3	GORS2_MOUSE	47 kDa	MOUSE	3	3	2	2.66667	1	1	5	2.33333
1942	Pyruvate dehydrogenase E1 component subunit beta, mitochondrial OS=Mus musculus GN=Pdhb PE=1 SV=1	Q9D051	ODPB_MOUSE	39 kDa	MOUSE	4	4	3	3.66667	4	4	1	3
1943	Protein PBDC1 OS=Mus musculus GN=Pbdc1 PE=1 SV=1	Q9D0B6	PBDC1_MOUSE	22 kDa	MOUSE	5	5	4	4.66667	3	3	4	3.33333
1944	Protein tyrosine phosphatase type IVA 3 OS=Mus musculus GN=Ptp4a3 PE=1 SV=1	Q9D658	TP4A3_MOUSE	20 kDa	MOUSE	6	6	5	5.66667	3	3	3	3
1945	AMP deaminase 2 OS=Mus musculus GN=Ampd2 PE=1 SV=1	Q9DBT5	AMPD2_MOUSE	92 kDa	MOUSE	4	4	6	4.66667	1	1	3	1.66667
1946	Eukaryotic translation initiation factor 3 subunit K OS=Mus musculus GN=Eif3k PE=1 SV=1	Q9DBZ5	EIF3K_MOUSE	25 kDa	MOUSE	5	5	4	4.66667	3	3	1	2.33333
1947	NADH dehydrogenase [ubiquinone] 1 beta subcomplex subunit 10 OS=Mus musculus GN=Ndufb10 PE=1 SV=3	Q9DCS9	NDUBA_MOUSE	21 kDa	MOUSE	5	5	5	5	2	2	3	2.33333
1948	Serine/threonine-protein kinase 3 OS=Mus musculus GN=Stk3 PE=1 SV=1	Q9JI10	STK3_MOUSE	57 kDa	MOUSE	1	1	5	2.33333	3	3	2	2.66667
1949	Periplakin OS=Mus musculus GN=Ppl PE=1 SV=1	Q9R269	PEPL_MOUSE	204 kDa	MOUSE	0	0	1	0.333333	4	4	3	3.66667
1950	Ubiquitin carboxyl-terminal hydrolase isozyme L5 OS=Mus musculus GN=Uchl5 PE=1 SV=2	Q9WUP7	UCHL5_MOUSE	38 kDa	MOUSE	4	4	0	2.66667	2	2	4	2.66667
1951	Sorting nexin-1 OS=Mus musculus GN=Snx1 PE=1 SV=1	Q9WV80	SNX1_MOUSE	59 kDa	MOUSE	8	8	4	6.66667	7	7	2	5.33333
1952	Squalene monooxygenase OS=Mus musculus GN=Sqle PE=2 SV=1	P52019	ERG1_MOUSE	64 kDa	MOUSE	3	3	8	4.66667	2	2	7	3.66667
1953	Cysteine and glycine-rich protein 1 OS=Mus musculus GN=Csrp1 PE=1 SV=3	P97315	CSRP1_MOUSE	21 kDa	MOUSE	3	3	3	3	5	5	2	4
1954	Y+L amino acid transporter 2 OS=Mus musculus GN=Slc7a6 PE=1 SV=1	Q8BGK6	YLAT2_MOUSE	57 kDa	MOUSE	5	5	3	4.33333	3	3	5	3.66667
1955	Disheveled-associated activator of morphogenesis 1 OS=Mus musculus GN=Daam1 PE=1 SV=4	Q8BPM0	DAAM1_MOUSE	123 kDa	MOUSE	3	3	5	3.66667	2	2	3	2.33333
1956	Guanine nucleotide-binding protein-like 3 OS=Mus musculus GN=Gnl3 PE=1 SV=2	Q8CI11	GNL3_MOUSE	61 kDa	MOUSE	3	3	3	3	2	2	2	2
1957	Wiskott-Aldrich syndrome protein family member 1 OS=Mus musculus GN=Wasf1 PE=1 SV=2	Q8R5H6	WASF1_MOUSE	62 kDa	MOUSE	3	3	3	3	4	4	2	3.33333
1958	Putative RNA-binding protein Luc7-like 1 OS=Mus musculus GN=Luc7l PE=1 SV=2	Q9CYI4	LUC7L_MOUSE	44 kDa	MOUSE	32	16	3	17	33	16	4	17.6667
1959	Guanine nucleotide-binding protein G(z) subunit alpha OS=Mus musculus GN=Gnaz PE=1 SV=4	O70443	GNAZ_MOUSE	41 kDa	MOUSE	30	15	32	25.6667	33	16	35	28
1960	Coxsackievirus and adenovirus receptor homolog OS=Mus musculus GN=Cxadr PE=1 SV=1	P97792	CXAR_MOUSE	40 kDa	MOUSE	2	2	29	11	5	5	35	15
1961	Nischarin OS=Mus musculus GN=Nisch PE=1 SV=2	Q80TM9	NISCH_MOUSE	175 kDa	MOUSE	2	2	2	2	1	1	5	2.33333
1962	Kinesin-like protein KIF2A OS=Mus musculus GN=Kif2a PE=1 SV=2	P28740	KIF2A_MOUSE	80 kDa	MOUSE	4	4	2	3.33333	4	4	1	3
1963	Inactive rhomboid protein 1 OS=Mus musculus GN=Rhbdf1 PE=1 SV=2	Q6PIX5	RHDF1_MOUSE	97 kDa	MOUSE	2	2	4	2.66667	2	2	4	2.66667
1964	Vacuolar protein sorting-associated protein 41 homolog OS=Mus musculus GN=Vps41 PE=1 SV=1	Q5KU39	VPS41_MOUSE	99 kDa	MOUSE	1	1	2	1.33333	2	2	2	2
1965	Elongation factor-like GTPase 1 OS=Mus musculus GN=Efl1 PE=1 SV=1	Q8C0D5	EFL1_MOUSE	126 kDa	MOUSE	1	1	1	1	1	1	2	1.33333
1966	Mesencephalic astrocyte-derived neurotrophic factor OS=Mus musculus GN=Manf PE=1 SV=1	Q9CXI5	MANF_MOUSE	20 kDa	MOUSE	2	2	1	1.66667	2	2	1	1.66667
1967	Inter-alpha-trypsin inhibitor heavy chain H5 OS=Mus musculus GN=Itih5 PE=1 SV=1	Q8BJD1	ITIH5_MOUSE	107 kDa	MOUSE	2	2	2	2	1	1	2	1.33333
1968	Trafficking protein particle complex subunit 4 OS=Mus musculus GN=Trappc4 PE=1 SV=1	Q9ES56	TPPC4_MOUSE	24 kDa	MOUSE	2	2	2	2	1	1	1	1
1969	Two pore calcium channel protein 1 OS=Mus musculus GN=Tpcn1 PE=1 SV=1	Q9EQJ0	TPC1_MOUSE	94 kDa	MOUSE	4	4	2	3.33333	3	3	1	2.33333
1970	Serpin B10 OS=Mus musculus GN=Serpinb10 PE=2 SV=1	Q8K1K6	SPB10_MOUSE	45 kDa	MOUSE	0	0	4	1.33333	3	3	3	3
1971	Sorting nexin-12 OS=Mus musculus GN=Snx12 PE=1 SV=1	O70493	SNX12_MOUSE	19 kDa	MOUSE	4	4	0	2.66667	3	3	3	3
1972	DNA-directed RNA polymerases I, II, and III subunit RPABC1 OS=Mus musculus GN=Polr2e PE=1 SV=1	Q80UW8	RPAB1_MOUSE	25 kDa	MOUSE	1	1	4	2	1	1	3	1.66667
1973	ADP-ribosylation factor-like protein 6-interacting protein 1 OS=Mus musculus GN=Arl6ip1 PE=1 SV=1	Q9JKW0	AR6P1_MOUSE	23 kDa	MOUSE	6	6	1	4.33333	2	2	1	1.66667
1974	Bax inhibitor 1 OS=Mus musculus GN=Tmbim6 PE=1 SV=1	Q9D2C7	BI1_MOUSE	26 kDa	MOUSE	5	5	6	5.33333	3	3	2	2.66667
1975	Cluster of AP2-associated protein kinase 1 OS=Mus musculus GN=Aak1 PE=1 SV=2	Q3UHJ0	AAK1_MOUSE	103 kDa	MOUSE	3	3	5	3.66667	0	0	3	1
1976	Phosphatidylserine synthase 1 OS=Mus musculus GN=Ptdss1 PE=1 SV=1	Q99LH2	PTSS1_MOUSE	56 kDa	MOUSE	3	3	3	3	2	2	0	1.33333
1977	Ubiquitin thioesterase OTU1 OS=Mus musculus GN=Yod1 PE=1 SV=1	Q8CB27	OTU1_MOUSE	37 kDa	MOUSE	0	0	3	1	1	1	2	1.33333
1978	Voltage-dependent R-type calcium channel subunit alpha-1E OS=Mus musculus GN=Cacna1e PE=1 SV=1	Q61290	CAC1E_MOUSE	257 kDa	MOUSE	1	1	0	0.666667	0	0	1	0.333333
1979	Splicing factor 3A subunit 2 OS=Mus musculus GN=Sf3a2 PE=1 SV=2	Q62203	SF3A2_MOUSE	50 kDa	MOUSE	4	4	1	3	4	4	0	2.66667
1980	Cluster of Gasdermin-A OS=Mus musculus GN=Gsdma PE=2 SV=1	Q9EST1	GSDMA_MOUSE	50 kDa	MOUSE	0	0	4	1.33333	4	4	4	4
1981	Protein diaphanous homolog 1 OS=Mus musculus GN=Diaph1 PE=1 SV=1	O08808	DIAP1_MOUSE	139 kDa	MOUSE	0	0	0	0	4	4	4	4
1982	Medium-chain specific acyl-CoA dehydrogenase, mitochondrial OS=Mus musculus GN=Acadm PE=1 SV=1	P45952	ACADM_MOUSE	46 kDa	MOUSE	1	1	0	0.666667	5	5	4	4.66667
1983	Alpha-2-macroglobulin receptor-associated protein OS=Mus musculus GN=Lrpap1 PE=1 SV=1	P55302	AMRP_MOUSE	42 kDa	MOUSE	5	5	1	3.66667	3	3	5	3.66667
1984	Carboxy-terminal domain RNA polymerase II polypeptide A small phosphatase 1 OS=Mus musculus GN=Ctdsp1 PE=1 SV=1	P58466	CTDS1_MOUSE	29 kDa	MOUSE	4	4	5	4.33333	4	4	3	3.66667
1985	Insulin-like growth factor 1 receptor OS=Mus musculus GN=Igf1r PE=1 SV=3	Q60751	IGF1R_MOUSE	156 kDa	MOUSE	3	3	4	3.33333	1	1	4	2
1986	Epidermal growth factor receptor substrate 15-like 1 OS=Mus musculus GN=Eps15l1 PE=1 SV=3	Q60902	EP15R_MOUSE	99 kDa	MOUSE	2	2	3	2.33333	3	3	1	2.33333
1987	Desmoglein-1-alpha OS=Mus musculus GN=Dsg1a PE=2 SV=2	Q61495	DSG1A_MOUSE (+1)	115 kDa	MOUSE	0	0	2	0.666667	5	5	3	4.33333
1988	Myotubularin-related protein 5 OS=Mus musculus GN=Sbf1 PE=1 SV=2	Q6ZPE2	MTMR5_MOUSE	209 kDa	MOUSE	1	1	0	0.666667	3	3	5	3.66667
1989	Protein pelota homolog OS=Mus musculus GN=Pelo PE=1 SV=3	Q80X73	PELO_MOUSE	43 kDa	MOUSE	3	3	1	2.33333	4	4	3	3.66667
1990	UPF0587 protein C1orf123 homolog OS=Mus musculus PE=1 SV=1	Q8BHG2	CA123_MOUSE	18 kDa	MOUSE	3	3	3	3	5	5	4	4.66667
1991	Small glutamine-rich tetratricopeptide repeat-containing protein alpha OS=Mus musculus GN=Sgta PE=1 SV=2	Q8BJU0	SGTA_MOUSE	34 kDa	MOUSE	1	1	3	1.66667	6	6	5	5.66667
1992	COMM domain-containing protein 2 OS=Mus musculus GN=Commd2 PE=1 SV=1	Q8BXC6	COMD2_MOUSE	23 kDa	MOUSE	2	2	1	1.66667	2	2	6	3.33333
1993	Cytoplasmic phosphatidylinositol transfer protein 1 OS=Mus musculus GN=Pitpnc1 PE=1 SV=1	Q8K4R4	PITC1_MOUSE	38 kDa	MOUSE	3	3	2	2.66667	3	3	2	2.66667
1994	NADH dehydrogenase [ubiquinone] 1 alpha subcomplex subunit 10, mitochondrial OS=Mus musculus GN=Ndufa10 PE=1 SV=1	Q99LC3	NDUAA_MOUSE	41 kDa	MOUSE	3	3	3	3	2	2	3	2.33333
1995	Trafficking protein particle complex subunit 5 OS=Mus musculus GN=Trappc5 PE=1 SV=1	Q9CQA1	TPPC5_MOUSE	21 kDa	MOUSE	3	3	3	3	3	3	2	2.66667
1996	Adenylyl cyclase-associated protein 2 OS=Mus musculus GN=Cap2 PE=1 SV=1	Q9CYT6	CAP2_MOUSE	53 kDa	MOUSE	4	4	3	3.66667	3	3	3	3
1997	Protein SET OS=Mus musculus GN=Set PE=1 SV=1	Q9EQU5	SET_MOUSE	33 kDa	MOUSE	4	4	4	4	2	2	3	2.33333
1998	Coiled-coil domain-containing protein 22 OS=Mus musculus GN=Ccdc22 PE=1 SV=1	Q9JIG7	CCD22_MOUSE	71 kDa	MOUSE	5	5	4	4.66667	2	2	2	2
1999	Progestin and adipoQ receptor family member 4 OS=Mus musculus GN=Paqr4 PE=2 SV=1	Q9JJE4	PAQR4_MOUSE	29 kDa	MOUSE	3	3	5	3.66667	4	4	2	3.33333
2000	LanC-like protein 2 OS=Mus musculus GN=Lancl2 PE=1 SV=1	Q9JJK2	LANC2_MOUSE	51 kDa	MOUSE	3	3	3	3	5	5	4	4.66667
2001	Cell differentiation protein RCD1 homolog OS=Mus musculus GN=Rqcd1 PE=1 SV=1	Q9JKY0	RCD1_MOUSE	34 kDa	MOUSE	3	3	3	3	5	5	5	5
2002	Glycerophosphodiester phosphodiesterase 1 OS=Mus musculus GN=Gde1 PE=1 SV=1	Q9JL56	GDE1_MOUSE	38 kDa	MOUSE	3	3	3	3	5	5	5	5
2003	Procollagen-lysine,2-oxoglutarate 5-dioxygenase 2 OS=Mus musculus GN=Plod2 PE=1 SV=2	Q9R0B9	PLOD2_MOUSE	84 kDa	MOUSE	4	4	3	3.66667	2	2	5	3
2004	Xaa-Pro dipeptidase OS=Mus musculus GN=Pepd PE=1 SV=3	Q11136	PEPD_MOUSE	55 kDa	MOUSE	4	4	4	4	5	5	2	4
2005	Acyl-CoA synthetase short-chain family member 3, mitochondrial OS=Mus musculus GN=Acss3 PE=1 SV=2	Q14DH7	ACSS3_MOUSE	75 kDa	MOUSE	2	2	4	2.66667	3	3	5	3.66667
2006	RNA-binding protein Musashi homolog 1 OS=Mus musculus GN=Msi1 PE=1 SV=1	Q61474	MSI1H_MOUSE	39 kDa	MOUSE	5	5	2	4	5	5	3	4.33333
2007	Casein kinase I isoform gamma-1 OS=Mus musculus GN=Csnk1g1 PE=1 SV=2	Q8BTH8	KC1G1_MOUSE	53 kDa	MOUSE	3	3	5	3.66667	5	5	5	5
2008	Tetraspanin-14 OS=Mus musculus GN=Tspan14 PE=1 SV=1	Q8QZY6	TSN14_MOUSE	31 kDa	MOUSE	7	7	3	5.66667	1	1	5	2.33333
2009	Wiskott-Aldrich syndrome protein family member 2 OS=Mus musculus GN=Wasf2 PE=1 SV=1	Q8BH43	WASF2_MOUSE	54 kDa	MOUSE	1	1	7	3	2	2	1	1.66667
2010	Dolichyl-diphosphooligosaccharide--protein glycosyltransferase subunit DAD1 OS=Mus musculus GN=Dad1 PE=1 SV=3	P61804	DAD1_MOUSE	12 kDa	MOUSE	5	5	1	3.66667	3	3	2	2.66667
2011	Neural cell adhesion molecule L1-like protein OS=Mus musculus GN=Chl1 PE=1 SV=2	P70232	NCHL1_MOUSE	135 kDa	MOUSE	3	3	5	3.66667	4	4	3	3.66667
2012	Cytochrome c oxidase subunit NDUFA4 OS=Mus musculus GN=Ndufa4 PE=1 SV=2	Q62425	NDUA4_MOUSE	9 kDa	MOUSE	4	4	3	3.66667	2	2	4	2.66667
2013	Gamma-tubulin complex component 3 OS=Mus musculus GN=Tubgcp3 PE=1 SV=2	P58854	GCP3_MOUSE	103 kDa	MOUSE	2	2	4	2.66667	0	0	2	0.666667
2014	Tyrosine-protein phosphatase non-receptor type 13 OS=Mus musculus GN=Ptpn13 PE=1 SV=2	Q64512	PTN13_MOUSE	270 kDa	MOUSE	0	0	2	0.666667	2	2	0	1.33333
2015	MOB-like protein phocein OS=Mus musculus GN=Mob4 PE=1 SV=1	Q6PEB6	PHOCN_MOUSE	26 kDa	MOUSE	3	3	0	2	5	5	2	4
2016	Ethanolamine-phosphate cytidylyltransferase OS=Mus musculus GN=Pcyt2 PE=1 SV=1	Q922E4	PCY2_MOUSE	45 kDa	MOUSE	2	2	3	2.33333	3	3	5	3.66667
2017	Apoptosis regulator BAX OS=Mus musculus GN=Bax PE=1 SV=1	Q07813	BAX_MOUSE	21 kDa	MOUSE	4	4	2	3.33333	5	5	3	4.33333
[truncated: 969 more rows]
